# Supplementary material for: Keys to the blow flies of Taiwan, with a checklist of recorded species and the description of a new species of Paradichosia Senior-White (Diptera, Calliphoridae)
Source: Zookeys. 2014 Aug 14;(434):57–109. doi: 10.3897/zookeys.434.7540 (PMC4141167; doi:10.3897/zookeys.434.7540)
Supplement: XML Treatment for Paradichosia lui [file zookeys.434.7540-treatment1.xml]

<!DOCTYPE tp:taxon-treatment
  PUBLIC "-//TaxonX//DTD Taxonomic Treatment Publishing DTD v0 20100105//EN" "tax-treatment-NSO.dtd">
<tp:taxon-treatment xmlns:tp="http://www.plazi.org/taxpub"><tp:treatment-meta><kwd-group><label>Taxon classification</label><kwd><named-content content-type="kingdom">Animalia</named-content></kwd><kwd><named-content content-type="order">Diptera</named-content></kwd><kwd><named-content content-type="family">Calliphoridae</named-content></kwd></kwd-group><mixed-citation publication-type="journal"><person-group><name><surname>Yang</surname><given-names>Shih-Tsai</given-names></name><name><surname>Kurahashi</surname><given-names>Hiromu</given-names></name><name><surname>Shiao</surname><given-names>Shiuh-Feng</given-names></name></person-group><article-title>Keys to the blow flies of Taiwan, with a checklist of recorded species and the description of a new species of <italic>Paradichosia</italic> Senior-White (Diptera, Calliphoridae)</article-title><source>Zookeys</source><day>14</day><month>8</month><year>2014</year><volume>2014</volume><issue>434</issue><fpage>57</fpage><lpage>109</lpage><pub-id pub-id-type="doi">10.3897/zookeys.434.7540</pub-id></mixed-citation></tp:treatment-meta><tp:nomenclature><tp:taxon-name>
                                    <tp:taxon-name-part taxon-name-part-type="genus">Paradichosia</tp:taxon-name-part>
                                    <tp:taxon-name-part taxon-name-part-type="species">lui</tp:taxon-name-part>
                                    <object-id xmlns:xlink="http://www.w3.org/1999/xlink" content-type="zoobank" xlink:type="simple">http://zoobank.org/23029B64-E9A8-4A44-B292-E88E08201588</object-id>
                                </tp:taxon-name><tp:taxon-status xmlns:xlink="http://www.w3.org/1999/xlink" xlink:type="simple">sp. n.</tp:taxon-status><xref ref-type="fig" rid="F7">Figs 7</xref><xref ref-type="fig" rid="F9">, 9</xref></tp:nomenclature><tp:treatment-sec sec-type="Description"><title>Description.</title><p>Male. Head: Holoptic, eyes hairy; frons index &lt; 0.01; frontal stripe dark brown to black, obliterated at narrowest point of frons; parafrontal dark brown to black, silver pollinose, setulose, with about 7 pairs of orbital bristles (<italic>ori</italic>); parafacial dark brown to black, silver pollinose, setulose, about as wide as width of AS3; face dark brown to fuscous, slightly gray pollinose, facial carina not developed; facialia dark brown to fuscous, gray pollinose, with several hairs above vibrissa; mediana dark brown, slightly pollinose, with some hairs below; vibrissaria brown, with several bristles; vibrissa developed; epistome yellowish, slightly projecting forward, not obviously demarcated from face; gena blackish, gray pollinose, clothed with black hairs; postgena concolorous with gena, not demarcated from gena, with mostly black hairs but yellowish hairs posteriorly; occiput concolorous with gena, whitish gray-dusted, clothed in yellowish soft hairs at inner part and black hairs along outer margin, epicephalon and upper parts along posterior eye margins black, slightly dusted; AS<sub>2</sub> fuscous, reddish to brown, at joint of AS<sub>3</sub> pale apically; AS<sub>3</sub> fuscous, somewhat reddish to brown at joint of AS<sub>2</sub>, yellowish white pollinose, about 3 times as long as AS<sub>2</sub>; arista dark brown, long plumose on basal 2/3; palpus orange, with black setulae.</p><p>Thorax: blackish, thinly whitish gray pollinose on dorsum and pleura; humerus, postalar callus and scutellum concolorous with thoracic dorsum; prosternum black, with brown hairs below; propleuron yellowish to blackish, whitish pollinose posteriorly, with yellowish brown hairs; mesopleuron and sternopleuron clothed with black hairs and bristles; supraspiracular convexity pubescent, without long upstanding hairs; hypopleuron clothed in black hairs and bristles; other pleural hairs also blackish; mesothoracic spiracle blackish brown on upper part, lower part brown; metathoracic spiracle fuscous; postalar declivity fuscous black, with black hairs; tympanic tuft present; anterior parasquamal tuft present.</p><p>Chaetotaxy: <italic>ac</italic> 2+3; <italic>dc</italic> 2+3; <italic>ia</italic> 1+2; humeral bristles (<italic>h</italic>) 3; <italic>ph</italic> 2-3, 2 strong, 1 fine bristle present in front of strong inner <italic>ph</italic>; <italic>prs</italic> 1; supraalar bristles (<italic>sa</italic>) 3; postalar bristles (<italic>pa</italic>) 3; <italic>st</italic> 2+1; <italic>msc</italic> 5; discal scutellar bristle (<italic>dsc</italic>) 1; notopleural bristles (<italic>n</italic>) 2; propleural bristles (<italic>pp</italic>) more than 5; <italic>pst</italic> 1.</p><p>Wings: Brownish hyaline; veins brown; epaulet black, with black setulae and bristles; basicosta blackish; subcostal sclerite dark brown, yellowish pubescent; node of 2nd (R<sub>2+3</sub>) and 3rd (R<sub>4+5</sub>) longitudinal veins with a few black setulae above and below; 4th longitudinal vein (M<sub>1+2</sub>) forming right angle; cell R<sub>5</sub> open in wing margin; section of 4th vein from bend to wing margin slightly curved inward; alar squama fuscous, paler at base with golden brown pubescence, semitransparent on apical part, with tuft of dark brown hairs at inner lower margin; thoracic one fuscous, lobulate bare on dorsal surface. Halter brownish, with yellowish apex.</p><!--PageBreak--><p>Legs: Femora dark brown to black, tibia brownish, tarsi blackish; fore coxa dark brown to black, more or less whitish grey pollinose; mid and hind coxae brownish black, more or less whitish grey pollinose; fore tibia with 1 <italic>p</italic> and row of several short <italic>ad</italic>; mid tibia with 1 <italic>ad</italic>, 1 <italic>p</italic>, 2 <italic>pv</italic>, and 1 <italic>v</italic>; hind tibia with 3 <italic>ad</italic>, 2–3 <italic>pd</italic>, and 2–3 <italic>av.</italic></p><p>Abdomen: Blackish, submetallic, with bronze tinge, slightly whitish grey pollinose, fine black median stripe more or less distinct on T<sub>3</sub>; hairs and bristles black; T<sub>1+2</sub> with 2–4 lateral marginal bristles; T<sub>3</sub> with lateral and median <italic>mb</italic>; T<sub>4</sub> with row of <italic>mb</italic>; T<sub>5</sub> with row of <italic>mb</italic> and several discal bristles; ST<sub>2</sub> large, elongated, blackish, whitish gray pollinose except for margin, clothed in black hairs only; ST<sub>3</sub> and ST<sub>4</sub> with tuft of short hair as shown in <xref ref-type="fig" rid="F9">Fig. 9G, H</xref>. ST<sub>5</sub> with lobes narrower and bended inward at tip as shown in <xref ref-type="fig" rid="F9">Fig. 9C</xref>.</p><p>Hypopygium small in size, withdrawn from sight; genitalia as shown in <xref ref-type="fig" rid="F9">Fig. 9A, B, D, E, F</xref>, aedeagus with fine and slender paraphallus and acrophallus.</p><p>Female. Unknown.</p><p>Length: 9.5 mm</p><p>Holotype ♂, TAIWAN, Yilan, Datong Township, Jiuliao River, <italic>ca.</italic> 158 m, riverside, 26.i.2013, S. T. Yang (NTU). Paratypes, 1♂, Tatung, 28.xii.1991, C. L. Chung (NSMT); 1♂, Tatung, Chilanshan, Chihtuan, 15.xi.1961, J. C. Lien (NSMT).</p><fig id="F7" position="float" orientation="portrait"><label>Figure 7.</label><caption><p><italic><tp:taxon-name>Paradichosia lui</tp:taxon-name></italic> sp. n., ♂. <bold>A</bold> dorsal view <bold>B</bold> lateral view.</p></caption><graphic xmlns:xlink="http://www.w3.org/1999/xlink" xlink:href="zookeys-434-057-g007.jpg" position="float" orientation="portrait" xlink:type="simple"/></fig></tp:treatment-sec><tp:treatment-sec sec-type="Etymology"><title>Etymology.</title><p>The specific epithet <italic>lui</italic> is named after Mr. I-Tse Lu, who guided the first author to the collecting site and helped collect specimens.</p></tp:treatment-sec><tp:treatment-sec sec-type="Type depository"><title>Type depository.</title><p>Holotype (♂) is deposited in the Insect Museum of National Taiwan University (NTU); two paratypes (type series NSMT-I-Dip6958, 6959) are deposited in the National Museum of Nature and Science, Tokyo (NSMT).</p><!--PageBreak--></tp:treatment-sec><tp:treatment-sec sec-type="Diagnosis"><title>Diagnosis.</title><p>This new species, which has hairy eyes and a blackish scutellum, is similar to <italic><tp:taxon-name>Paradichosia dubia</tp:taxon-name></italic> (Malloch) from Java, Indonesia in general morphology. Nevertheless, it can be easily distinguished from <italic><tp:taxon-name>Paradichosia dubia</tp:taxon-name></italic> by having very short hairs on the tuft of ST<sub>3</sub> in the male.</p></tp:treatment-sec><tp:treatment-sec sec-type="Bionomics"><title>Bionomics.</title><p>Adults were found on the bush near the stream side.</p></tp:treatment-sec><tp:treatment-sec sec-type="Distribution"><title>Distribution.</title><p>Taiwan (Yilan).</p></tp:treatment-sec><tp:treatment-sec><!--Section generated to contain objects referenced in tp:taxon-treatment.--><fig id="F9" position="float" orientation="portrait"><label>Figure 9.</label><caption><p>Sternites and genitalia of <italic><tp:taxon-name>Paradichosia lui</tp:taxon-name></italic> sp. n., ♂. <bold>A</bold> Epandrium, cercus, and surstylus, lateral view <bold>B</bold> Cercus and surstylus, caudal view <bold>C</bold> Fifth abdominal sternite, ventral view <bold>D</bold> Aedeagus, lateral view <bold>E</bold> Aedeagus, posterior view <bold>F</bold> Anterior and posterior parameres <bold>G</bold> Third and fourth abdominal sternites, ventral view <bold>H</bold> Tufts on the third (left) and fourth (right) abdominal sternites. Scale bars: 0.2 mm.</p></caption><graphic xmlns:xlink="http://www.w3.org/1999/xlink" xlink:href="zookeys-434-057-g009.jpg" position="float" orientation="portrait" xlink:type="simple"/></fig></tp:treatment-sec></tp:taxon-treatment>
