# Supplementary material for: Keys to the blow flies of Taiwan, with a checklist of recorded species and the description of a new species of Paradichosia Senior-White (Diptera, Calliphoridae)
Source: Zookeys. 2014 Aug 14;(434):57–109. doi: 10.3897/zookeys.434.7540 (PMC4141167; doi:10.3897/zookeys.434.7540)
Supplement: XML Treatment for Silbomyia hoeneana [file zookeys.434.7540-treatment2.xml]

<!DOCTYPE tp:taxon-treatment
  PUBLIC "-//TaxonX//DTD Taxonomic Treatment Publishing DTD v0 20100105//EN" "tax-treatment-NSO.dtd">
<tp:taxon-treatment xmlns:tp="http://www.plazi.org/taxpub"><tp:treatment-meta><kwd-group><label>Taxon classification</label><kwd><named-content content-type="kingdom">Animalia</named-content></kwd><kwd><named-content content-type="order">Diptera</named-content></kwd><kwd><named-content content-type="family">Calliphoridae</named-content></kwd></kwd-group><mixed-citation publication-type="journal"><person-group><name><surname>Yang</surname><given-names>Shih-Tsai</given-names></name><name><surname>Kurahashi</surname><given-names>Hiromu</given-names></name><name><surname>Shiao</surname><given-names>Shiuh-Feng</given-names></name></person-group><article-title>Keys to the blow flies of Taiwan, with a checklist of recorded species and the description of a new species of <italic>Paradichosia</italic> Senior-White (Diptera, Calliphoridae)</article-title><source>Zookeys</source><day>14</day><month>8</month><year>2014</year><volume>2014</volume><issue>434</issue><fpage>57</fpage><lpage>109</lpage><pub-id pub-id-type="doi">10.3897/zookeys.434.7540</pub-id></mixed-citation></tp:treatment-meta><tp:nomenclature><tp:taxon-name>
                                    <tp:taxon-name-part taxon-name-part-type="genus">Silbomyia</tp:taxon-name-part>
                                    <tp:taxon-name-part taxon-name-part-type="species">hoeneana</tp:taxon-name-part>
                                </tp:taxon-name><tp:taxon-authority>Enderlein</tp:taxon-authority><xref ref-type="fig" rid="F8">Figs 8</xref><xref ref-type="fig" rid="F10">, 10</xref></tp:nomenclature><tp:treatment-sec sec-type="Redescription"><title>Redescription.</title><p>Male. Head: Eyes dichoptic; frons index 0.42; frontal stripe yellow to yellowish-orange, very wide, about 4 times as wide as a parafrontal, black setulose on outer part; parafrontal yellow, silvery-yellow pollinose, with about 9 pairs of <italic>ori</italic>, reclinate <italic>ors</italic> 1, proclinate <italic>ors</italic> 2; parafacial yellow, silvery-yellow pollinose, bare, about 2 times as wide as width of AS<sub>3</sub>; face yellow, slightly yellowish pollinose; facial carina developed, rather short and broad, shorter than distance from lunule to median ocellus, more or less ridge-like, not fusiform, facialia yellow, slightly yellowish pollinose, with several black hairs above vibrissa; mediana yellow, silvery-yellow pollinose; vibrissaria yellow, with several strong bristles; vibrissa well developed; epistome yellow, not obviously demarcated from face; gena yellow, silvery-yellow pollinose, covered with yellowish-fuscous to brown hairs; peristomal bristles black and stout; postgena concolorous with gena, not demarcated from gena, with yellowish hairs; postorbits dark brown, bright silver pollinose; upper occiput dark brown to black, slightly silvery-gray pollinose, with black hairs, lower occiput yellow, silvery-yellow pollinose, with golden-yellow hairs; upper epicephalon yellow, concolorous with frontal stripe, lower part brown; AS<sub>2</sub> yellowish to pale orange; AS<sub>3</sub> yellowish to pale orange, yellowish white pollinose, about 3 times as long as AS<sub>2</sub>; arista fuscous brown, almost entirely long plumose; palpus pale orange, with black setulae.</p><p>Thorax: Metallic bluish-green to blue, with somewhat purplish tinge, slightly silvery-gray pollinose on dorsum and pleura; humerus, postalar callus, and scutellum concolorous with thoracic dorsum; outer prosternum yellowish, inner part dark brown, with rather long black hairs; propleuron dark brown, silvery-gray pollinose, with metallic greenish tinge, covered with brown hairs; supraspiracular convexity brownish pubescent, without long upstanding hairs; hypopleural with row of long black bristles; other pleural hairs black; mesothoracic spiracle dark brown; metathoracic spiracle dark brown; postalar declivity fuscous black, with black hairs; tympanic tuft absent; anterior parasquamal tuft absent.</p><p>Chaetotaxy: <italic>ac</italic> 3+4–5; <italic>dc</italic> 3+4; <italic>ia</italic> 1+2–4, sometimes 2 weaker postsutural <italic>ia</italic> present; <italic>h</italic> 4–5; <italic>ph</italic> 3; <italic>prs</italic> 1; <italic>prealar</italic> 1; <italic>sa</italic> 2; <italic>pa</italic> 2; <italic>st</italic> 2+1; <italic>msc</italic> 3–4; <italic>dsc</italic> 2–4; <italic>n</italic> 2; <italic>pp</italic> 2; <italic>pst</italic> 1–3.</p><p>Wings: Dark brown infuscate, most strongly brown along veins, paler in cells and to hind margin; veins dark brown; epaulet black, with black setulae and bristles; basi<!--PageBreak-->costa black, with brown pubescence; subcostal sclerite dark brown; node of R<sub>2+3</sub> and R<sub>4+5</sub> veins with several black setulae extending to R<sub>4+5</sub> above and below; vein M<sub>1+2</sub> forming right angle; Cell R<sub>5</sub> open at wing margin; section of vein M<sub>1+2</sub> from bend to wing margin slightly curved inward; alar squama whitish, with pale yellow edge and white fringe; thoracic squama whitish, bare on dorsal surface, with dark brown edge and dark brown fringe. Halter fuscous, darkened on apex.</p><p>Legs: Femora dark brown to blackish, with metallic violet tinge; tibiae brown; tarsi dark brown; coxa dark brown to blackish, covered with black hairs and bristles anteriorly; fore tibia with row of several strong <italic>ad</italic>, 3 short <italic>pd</italic>, 2–3 strong <italic>p</italic>; mid tibia with row of several strong <italic>ad</italic>, several short <italic>pd</italic>, 2–3 strong <italic>p</italic>, 1 strong <italic>av</italic>; hind tibia with 2 <italic>av</italic>, row of several strong <italic>ad</italic>, 4 long <italic>pd.</italic></p><p>Abdomen: Metallic bluish-green to blue, with somewhat purplish tinge, slightly silvery-gray pollinose; hairs and bristles black; T<sub>1+2</sub> with 1 lateral marginal bristle; T<sub>3</sub> with lateral and 1 pair of strong median <italic>mb</italic>, sometimes with 1 or a pair of median discal bristles weakly developed; T<sub>4</sub>–T<sub>5</sub> with row of <italic>mb</italic>; sternites dark brown with metallic violet tinge, covered with black bristles and hairs. Fifth sternite with long and wide lobes, longer than basal part, as shown in <xref ref-type="fig" rid="F10">Fig. 10C</xref>.</p><p>Hypopygium not prominent; genitalia as shown in <xref ref-type="fig" rid="F10">Fig. 10A, B, D, E, F</xref>, paraphallus stout, strongly ossified; hypophallus and acrophallus stout.</p><p>Female. Head: Eyes dichoptic; frons index 0.54; frontal stripe yellow to yellowish-orange, broad, about 2.8 times as wide as one parafrontal, black setulose laterally; parafrontal yellow, silvery-yellow pollinose, broader than that of male, with about 9 pairs of <italic>ori</italic>, reclinate <italic>ors</italic> 1, proclinate <italic>ors</italic> 2; parafacial yellow, silvery-yellow pollinose, bare, broader than that of male, about 3 times as broad as width of AS<sub>3</sub>; <italic>ors</italic> 2+1; ocellar bristle (<italic>oc</italic>) 1; postocellar bristles (<italic>pooc</italic>) 3–4; <italic>ov</italic> 1; inner vertical bristle (<italic>iv</italic>) 1; postoccipital bristle (<italic>poc</italic>) 1; occipital bristle (<italic>occ</italic>) 1.</p><!--PageBreak--><!--PageBreak--><!--PageBreak--><p>Legs: Fore tibia with row of several strong <italic>ad</italic>, 4 <italic>pd</italic>, 2 strong <italic>p</italic>; mid tibia with row of several strong <italic>ad</italic>, 3 <italic>pd</italic>, 2 strong <italic>p</italic>, 1 strong <italic>av</italic>; hind tibia with 2 <italic>av</italic>, row of several strong <italic>ad</italic>, 4 long <italic>pd.</italic> Otherwise same as for male.</p><p>Length: 12.0–17.0 mm.</p><fig id="F8" position="float" orientation="portrait"><label>Figure 8.</label><caption><p><italic><tp:taxon-name>Silbomyia hoeneana</tp:taxon-name></italic> Enderlein, ♂. <bold>A</bold> dorsal view <bold>B</bold> lateral view.</p></caption><graphic xmlns:xlink="http://www.w3.org/1999/xlink" xlink:href="zookeys-434-057-g008.jpg" position="float" orientation="portrait" xlink:type="simple"/></fig><fig id="F9" position="float" orientation="portrait"><label>Figure 9.</label><caption><p>Sternites and genitalia of <italic><tp:taxon-name>Paradichosia lui</tp:taxon-name></italic> sp. n., ♂. <bold>A</bold> Epandrium, cercus, and surstylus, lateral view <bold>B</bold> Cercus and surstylus, caudal view <bold>C</bold> Fifth abdominal sternite, ventral view <bold>D</bold> Aedeagus, lateral view <bold>E</bold> Aedeagus, posterior view <bold>F</bold> Anterior and posterior parameres <bold>G</bold> Third and fourth abdominal sternites, ventral view <bold>H</bold> Tufts on the third (left) and fourth (right) abdominal sternites. Scale bars: 0.2 mm.</p></caption><graphic xmlns:xlink="http://www.w3.org/1999/xlink" xlink:href="zookeys-434-057-g009.jpg" position="float" orientation="portrait" xlink:type="simple"/></fig><fig id="F10" position="float" orientation="portrait"><label>Figure 10.</label><caption><p>Sternite and genitalia of <italic><tp:taxon-name>Silbomyia hoeneana</tp:taxon-name></italic> Enderlein, ♂. <bold>A</bold> Cercus, and surstylus, caudal view <bold>B</bold> Epandrium, cercus, and surstylus, lateral view <bold>C</bold> Fifth abdominal sternite, ventral view <bold>D</bold> Anterior and posterior parameres <bold>E</bold> Aedeagus, lateral view <bold>F</bold> Aedeagus, posterior view. Scale bars: 0.2 mm.</p></caption><graphic xmlns:xlink="http://www.w3.org/1999/xlink" xlink:href="zookeys-434-057-g010.jpg" position="float" orientation="portrait" xlink:type="simple"/></fig></tp:treatment-sec><tp:treatment-sec sec-type="Diagnosis"><title>Diagnosis.</title><p>The specimens of this species collected in Taiwan are slightly different in external morphology from those collected in China. Taiwanese specimens are more bluish when compared to the greener Chinese individuals, and the shape of the ST<sub>5</sub> is different (<xref ref-type="fig" rid="F11">Fig. 11</xref>) (A, <italic><tp:taxon-name>Silbomyia sauteri</tp:taxon-name></italic>; B, <italic><tp:taxon-name>Silbomyia hoeneana</tp:taxon-name></italic>, collected in Taiwan; C, <italic><tp:taxon-name>Silbomyia hoeneana</tp:taxon-name></italic>, collected in China), the lobes of the ST<sub>5</sub> of <italic><tp:taxon-name>Silbomyia hoeneana</tp:taxon-name></italic> collected in Taiwan are longer than the basal part, while those of <italic><tp:taxon-name>Silbomyia hoeneana</tp:taxon-name></italic> collected in China are almost equal to the basal part.</p><fig id="F11" position="float" orientation="portrait"><label>Figure 11.</label><caption><p>The male fifth abdominal sternites of <italic><tp:taxon-name>Silbomyia</tp:taxon-name></italic> species. <bold>A</bold> <italic><tp:taxon-name>Silbomyia sauteri</tp:taxon-name></italic> <bold>B</bold> <italic><tp:taxon-name>Silbomyia hoeneana</tp:taxon-name></italic>, Taiwan <bold>C</bold> <italic><tp:taxon-name>Silbomyia hoeneana</tp:taxon-name></italic>, China. Scale bars: 0.2 mm.</p></caption><graphic xmlns:xlink="http://www.w3.org/1999/xlink" xlink:href="zookeys-434-057-g011.jpg" position="float" orientation="portrait" xlink:type="simple"/></fig></tp:treatment-sec><tp:treatment-sec sec-type="Bionomics"><title>Bionomics.</title><p>Adults are frequent flower visitors.</p></tp:treatment-sec><tp:treatment-sec sec-type="Distribution"><title>Distribution.</title><p>Taiwan and Southern China (Jiangsu Province, Zhejiang Province, Sichuan Province, Jiangxi Province, Hainan Province, Guangdong Province, Yunnan Province).</p></tp:treatment-sec></tp:taxon-treatment>
