# Supplementary material for: Keys to the blow flies of Taiwan, with a checklist of recorded species and the description of a new species of Paradichosia Senior-White (Diptera, Calliphoridae)
Source: Zookeys. 2014 Aug 14;(434):57–109. doi: 10.3897/zookeys.434.7540 (PMC4141167; doi:10.3897/zookeys.434.7540)
Supplement: XML Treatment for Silbomyia cyanea [file zookeys.434.7540-treatment3.xml]

<!DOCTYPE tp:taxon-treatment
  PUBLIC "-//TaxonX//DTD Taxonomic Treatment Publishing DTD v0 20100105//EN" "tax-treatment-NSO.dtd">
<tp:taxon-treatment xmlns:tp="http://www.plazi.org/taxpub"><tp:treatment-meta><kwd-group><label>Taxon classification</label><kwd><named-content content-type="kingdom">Animalia</named-content></kwd><kwd><named-content content-type="order">Diptera</named-content></kwd><kwd><named-content content-type="family">Calliphoridae</named-content></kwd></kwd-group><mixed-citation publication-type="journal"><person-group><name><surname>Yang</surname><given-names>Shih-Tsai</given-names></name><name><surname>Kurahashi</surname><given-names>Hiromu</given-names></name><name><surname>Shiao</surname><given-names>Shiuh-Feng</given-names></name></person-group><article-title>Keys to the blow flies of Taiwan, with a checklist of recorded species and the description of a new species of <italic>Paradichosia</italic> Senior-White (Diptera, Calliphoridae)</article-title><source>Zookeys</source><day>14</day><month>8</month><year>2014</year><volume>2014</volume><issue>434</issue><fpage>57</fpage><lpage>109</lpage><pub-id pub-id-type="doi">10.3897/zookeys.434.7540</pub-id></mixed-citation></tp:treatment-meta><tp:nomenclature><tp:taxon-name>
                                    <tp:taxon-name-part taxon-name-part-type="genus">Silbomyia</tp:taxon-name-part>
                                    <tp:taxon-name-part taxon-name-part-type="species">cyanea</tp:taxon-name-part>
                                </tp:taxon-name><tp:taxon-authority>(Matsumura, 1916)</tp:taxon-authority></tp:nomenclature><tp:treatment-sec sec-type="Materials"><title>Materials.</title><p>1♂, Kaohsiung City, Liugui Dist., Tsaidie Valley, 366 m, secondary forest, 31.iii.2013, S. T. Yang (NTU); 1♀, P'ing-tung Hsian, K'en-ting-kung-yuan, <!--PageBreak-->2.iv.1965, R. Kano (NSMT); 1♂, P'ing-tung Hsien, Kuei-chiao-liu, 3.iv.1965, S. Ueno (NSMT); 2♀, T'ai-nan Hsien, Kuan-tzu-ling, 250 m, 6.iv.1965, Rokuro Kano (NSMT); 1♀, Chia-I Hsien, Ch'-hsin-liao, 15.iv.1965, S. Ueno (NSMT); 1♀, Jiji (Chichi), 30.iv.2006, H. Kurahashi (NSMT); 1♀, Kuan-tzu-ling, 250 m, 6.iv.1965, R. Kano (NSMT); 3♀, Puli, 26.ix.1965, K. Kaneko (NSMT); 1♂, Chihpen, 20.vii.1985, S. Shinonaga (NSMT); 1♂, Nanshanchi, 26.vii.1985, S. Shinonaga (NSMT); 1♂, Kenting Park, 15.vii.1985, S. Shinonaga (NSMT); 2♂ 1♀, Chihpen hot spring, 3–4.vi.1992, R. Kano and H. M. Lin (NSMT); 1♂, Kenting, 11.x.1965, K. Kaneko (NSMT); 1♀, Janai (Mushia), 28.ix.1965, K. Kaneko (NSMT); 1♂, Chuchi, 5.x.1965, K. Kaneko (NSMT); 1♂ 1♀, Shanpin, Kaohsiung Co., 6.iv.1996, R. Matsumoto (NSMT); 3♀, Puli, Nanshanhsi, 23-24.v.1992, R. Kano (NSMT); 2♂, Kentin, 15.ii.1972(1♂), 10.iii.1972(1♂), K. Matsuki (NSMT); 2♀, Liuknei, 12.vii.1985, S. Shinonaga (NSMT).</p></tp:treatment-sec></tp:taxon-treatment>
