# Supplementary material for: Keys to the blow flies of Taiwan, with a checklist of recorded species and the description of a new species of Paradichosia Senior-White (Diptera, Calliphoridae)
Source: Zookeys. 2014 Aug 14;(434):57–109. doi: 10.3897/zookeys.434.7540 (PMC4141167; doi:10.3897/zookeys.434.7540)
Supplement: XML Treatment for Catapicephala dasyophthalma [file zookeys.434.7540-treatment6.xml]

<!DOCTYPE tp:taxon-treatment
  PUBLIC "-//TaxonX//DTD Taxonomic Treatment Publishing DTD v0 20100105//EN" "tax-treatment-NSO.dtd">
<tp:taxon-treatment xmlns:tp="http://www.plazi.org/taxpub"><tp:treatment-meta><kwd-group><label>Taxon classification</label><kwd><named-content content-type="kingdom">Animalia</named-content></kwd><kwd><named-content content-type="order">Diptera</named-content></kwd><kwd><named-content content-type="family">Calliphoridae</named-content></kwd></kwd-group><mixed-citation publication-type="journal"><person-group><name><surname>Yang</surname><given-names>Shih-Tsai</given-names></name><name><surname>Kurahashi</surname><given-names>Hiromu</given-names></name><name><surname>Shiao</surname><given-names>Shiuh-Feng</given-names></name></person-group><article-title>Keys to the blow flies of Taiwan, with a checklist of recorded species and the description of a new species of <italic>Paradichosia</italic> Senior-White (Diptera, Calliphoridae)</article-title><source>Zookeys</source><day>14</day><month>8</month><year>2014</year><volume>2014</volume><issue>434</issue><fpage>57</fpage><lpage>109</lpage><pub-id pub-id-type="doi">10.3897/zookeys.434.7540</pub-id></mixed-citation></tp:treatment-meta><tp:nomenclature><tp:taxon-name>
                                    <tp:taxon-name-part taxon-name-part-type="genus">Catapicephala</tp:taxon-name-part>
                                    <tp:taxon-name-part taxon-name-part-type="species">dasyophthalma</tp:taxon-name-part>
                                </tp:taxon-name><tp:taxon-authority>Villeneuve, 1927</tp:taxon-authority></tp:nomenclature><tp:treatment-sec sec-type="Note"><title>Note.</title><p>See to <xref ref-type="bibr" rid="B5">James (1977</xref>: 532).</p><!--PageBreak--></tp:treatment-sec><ref-list><ref id="B5"><mixed-citation xmlns:xlink="http://www.w3.org/1999/xlink" xlink:type="simple"><person-group><name name-style="western"><surname>James</surname><given-names>MT</given-names></name></person-group> (<year>1977</year>) <article-title>Family Calliphoridae.</article-title> In: <person-group><name name-style="western"><surname>Delfinado</surname><given-names>MD</given-names></name><name name-style="western"><surname>Hardy</surname><given-names>DE</given-names></name></person-group> (<role>Eds</role>) <source>A catalog of the Diptera of the Oriental Region</source>. <volume>Volume III. Suborder Cyclorrhapha (excluding Division Aschiza)</volume>. <publisher-name>The University Press of Hawaii</publisher-name>, <publisher-loc>Honolulu</publisher-loc>, <fpage>526</fpage>–<lpage>556</lpage></mixed-citation></ref></ref-list></tp:taxon-treatment>
