# Supplementary material for: Keys to the blow flies of Taiwan, with a checklist of recorded species and the description of a new species of Paradichosia Senior-White (Diptera, Calliphoridae)
Source: Zookeys. 2014 Aug 14;(434):57–109. doi: 10.3897/zookeys.434.7540 (PMC4141167; doi:10.3897/zookeys.434.7540)
Supplement: XML Treatment for Aldrichina grahami [file zookeys.434.7540-treatment9.xml]

<!DOCTYPE tp:taxon-treatment
  PUBLIC "-//TaxonX//DTD Taxonomic Treatment Publishing DTD v0 20100105//EN" "tax-treatment-NSO.dtd">
<tp:taxon-treatment xmlns:tp="http://www.plazi.org/taxpub"><tp:treatment-meta><kwd-group><label>Taxon classification</label><kwd><named-content content-type="kingdom">Animalia</named-content></kwd><kwd><named-content content-type="order">Diptera</named-content></kwd><kwd><named-content content-type="family">Calliphoridae</named-content></kwd></kwd-group><mixed-citation publication-type="journal"><person-group><name><surname>Yang</surname><given-names>Shih-Tsai</given-names></name><name><surname>Kurahashi</surname><given-names>Hiromu</given-names></name><name><surname>Shiao</surname><given-names>Shiuh-Feng</given-names></name></person-group><article-title>Keys to the blow flies of Taiwan, with a checklist of recorded species and the description of a new species of <italic>Paradichosia</italic> Senior-White (Diptera, Calliphoridae)</article-title><source>Zookeys</source><day>14</day><month>8</month><year>2014</year><volume>2014</volume><issue>434</issue><fpage>57</fpage><lpage>109</lpage><pub-id pub-id-type="doi">10.3897/zookeys.434.7540</pub-id></mixed-citation></tp:treatment-meta><tp:nomenclature><tp:taxon-name>
                                <tp:taxon-name-part taxon-name-part-type="genus">Aldrichina</tp:taxon-name-part>
                                <tp:taxon-name-part taxon-name-part-type="species">grahami</tp:taxon-name-part>
                            </tp:taxon-name><tp:taxon-authority>(Aldrich, 1930)</tp:taxon-authority></tp:nomenclature><tp:treatment-sec sec-type="Materials"><title>Materials.</title><p>1♂ 1♀, Nantou County, Ren'ai Township, Songgang, 2049 m, secondary forest, 16.iv.2013, S. T. Yang (NTU); 2♂ 1♀, Taichung Ctiy, Heping Dist., Huanshan Tribe, Ssuchiehlan Stream, 1832 m, riverbed, 26.i.2013, S. T. Yang (NTU); Mazu, Beigan Is.: 2♂, Lienchiang County, Beigan Township, 100 m, seashore, 12.v.2013, S. T. Yang (NTU); 1♂ 2♀, Alishan, 28–29.v.1992, R. Kano (NSMT); 1♀, nr Huanshan, 2.v.2006, H. Kurahashi (NSMT); 2♂, Alishan-Yushan, 2,600-2,700 m, 31.x.1985, M. Iwasa (NSMT); 1♀, Taoyuen, Paling, 9–11.vi.1992, R. Kano (NSMT); 4♂ 7♀, Oiwake, 4.V.1965, T. Shirozu (NSMT); 6♂ 4♀, Mt. Alishan, 10–13.VII.1964, S. Asahina (NSMT); 2♀, Tattaka, 24.VI.1965, T. Shirozu (NSMT); 1♂, Taichung, Pilushi, 2,200 m, 22–23.v.1988, R. Davidson, C. Young &amp; J. Rawlins (CMNH); 2♂, Alishan-Yushan, 2,600-2,700 m, 31.x.1985, M. Iwasa (NSMT).</p></tp:treatment-sec></tp:taxon-treatment>
