# Supplementary material for: Keys to the blow flies of Taiwan, with a checklist of recorded species and the description of a new species of Paradichosia Senior-White (Diptera, Calliphoridae)
Source: Zookeys. 2014 Aug 14;(434):57–109. doi: 10.3897/zookeys.434.7540 (PMC4141167; doi:10.3897/zookeys.434.7540)
Supplement: XML Treatment for Calliphora vomitoria [file zookeys.434.7540-treatment14.xml]

<!DOCTYPE tp:taxon-treatment
  PUBLIC "-//TaxonX//DTD Taxonomic Treatment Publishing DTD v0 20100105//EN" "tax-treatment-NSO.dtd">
<tp:taxon-treatment xmlns:tp="http://www.plazi.org/taxpub"><tp:treatment-meta><kwd-group><label>Taxon classification</label><kwd><named-content content-type="kingdom">Animalia</named-content></kwd><kwd><named-content content-type="order">Diptera</named-content></kwd><kwd><named-content content-type="family">Calliphoridae</named-content></kwd></kwd-group><mixed-citation publication-type="journal"><person-group><name><surname>Yang</surname><given-names>Shih-Tsai</given-names></name><name><surname>Kurahashi</surname><given-names>Hiromu</given-names></name><name><surname>Shiao</surname><given-names>Shiuh-Feng</given-names></name></person-group><article-title>Keys to the blow flies of Taiwan, with a checklist of recorded species and the description of a new species of <italic>Paradichosia</italic> Senior-White (Diptera, Calliphoridae)</article-title><source>Zookeys</source><day>14</day><month>8</month><year>2014</year><volume>2014</volume><issue>434</issue><fpage>57</fpage><lpage>109</lpage><pub-id pub-id-type="doi">10.3897/zookeys.434.7540</pub-id></mixed-citation></tp:treatment-meta><tp:nomenclature><tp:taxon-name>
                                <tp:taxon-name-part taxon-name-part-type="genus">Calliphora</tp:taxon-name-part>
                                <tp:taxon-name-part taxon-name-part-type="species">vomitoria</tp:taxon-name-part>
                            </tp:taxon-name><tp:taxon-authority>(Linnaeus, 1758)</tp:taxon-authority></tp:nomenclature><tp:treatment-sec sec-type="Materials"><title>Materials.</title><p>14♂ 10♀, Nantou County, Ren'ai Township, Songgang, 2049 m, secondary forest, 16.iv.2013, S. T. Yang (NTU); 6♀, Taichung Ctiy, Heping Dist., Wuling Farm, Taiwan Salmon Observatory Deck, 1800 m, river bed, 23.xii.2012, T. R. Tsai (NTU); 1♂ 3♀, Taichung City, Heping Dist., Huanshan Tribe, Ssuchiehlan Stream, 1832 m, riverbed, 26.i.2013, S. T. Yang (NTU); 3♀, Taichung Ctiy, Heping Dist., Siaosyue Mt., Tianchi, 2626 m, coniferous forest, 12.ii.2013, S. T. Yang (NTU); 2♂ 1♀, Chiayi County, Alishan Township, Leye Village, Dinghu, 1657 m, secondary forest, 23.ii.2013, S. T. Yang (NTU); 1♂ 1♀, Alishan-Yushan, 2,600-2,700 m, 31.x.1985, M. Iwasa (NSMT); 1♂ 4♀, Taichung, Anmashan, 2,230 m, 30.iv–4.v.1990, A. Smetana (CMNH); 1♂, Anmashan, 2,230 m, 30.iv.–4.v.1990, A. Smetana (CMNH); 1♀, nr Alishan, Hishan, 2,300 m, 30.iv.2006, H. Kurahashi (NSMT); 4♀, Kuanshan trail at Kuanshanchi River, 2,400 m, 20–23.<!--PageBreak-->vii.1993, A. Smetana (CMNH); 6♂ 10♀, Alishan, 28–29.v.1992, R. Kano &amp; H. M. Lin (NSMT); 1♂ 1♀, Alishan-Yushan, 2,600–2,700 m, 31.x.1985, M. Iwasa (NSMT); 3♀, Ren-Ai- He-Huan-Shan, LuoYing Inn, 2,830 m, 22.iii.2011, C. Young (CMNH).</p></tp:treatment-sec></tp:taxon-treatment>
