# Supplementary material for: Keys to the blow flies of Taiwan, with a checklist of recorded species and the description of a new species of Paradichosia Senior-White (Diptera, Calliphoridae)
Source: Zookeys. 2014 Aug 14;(434):57–109. doi: 10.3897/zookeys.434.7540 (PMC4141167; doi:10.3897/zookeys.434.7540)
Supplement: XML Treatment for Paradichosia lui [file zookeys.434.7540-treatment21.xml]

<!DOCTYPE tp:taxon-treatment
  PUBLIC "-//TaxonX//DTD Taxonomic Treatment Publishing DTD v0 20100105//EN" "tax-treatment-NSO.dtd">
<tp:taxon-treatment xmlns:tp="http://www.plazi.org/taxpub"><tp:treatment-meta><kwd-group><label>Taxon classification</label><kwd><named-content content-type="kingdom">Animalia</named-content></kwd><kwd><named-content content-type="order">Diptera</named-content></kwd><kwd><named-content content-type="family">Calliphoridae</named-content></kwd></kwd-group><mixed-citation publication-type="journal"><person-group><name><surname>Yang</surname><given-names>Shih-Tsai</given-names></name><name><surname>Kurahashi</surname><given-names>Hiromu</given-names></name><name><surname>Shiao</surname><given-names>Shiuh-Feng</given-names></name></person-group><article-title>Keys to the blow flies of Taiwan, with a checklist of recorded species and the description of a new species of <italic>Paradichosia</italic> Senior-White (Diptera, Calliphoridae)</article-title><source>Zookeys</source><day>14</day><month>8</month><year>2014</year><volume>2014</volume><issue>434</issue><fpage>57</fpage><lpage>109</lpage><pub-id pub-id-type="doi">10.3897/zookeys.434.7540</pub-id></mixed-citation></tp:treatment-meta><tp:nomenclature><tp:taxon-name>
                                <tp:taxon-name-part taxon-name-part-type="genus">Paradichosia</tp:taxon-name-part>
                                <tp:taxon-name-part taxon-name-part-type="species">lui</tp:taxon-name-part>
                            </tp:taxon-name><tp:taxon-status xmlns:xlink="http://www.w3.org/1999/xlink" xlink:type="simple">sp. n.</tp:taxon-status><tp:nomenclature-citation-list><tp:nomenclature-citation><tp:taxon-name>Paradichosia nigricans</tp:taxon-name><comment> Villeneuve, 1927</comment></tp:nomenclature-citation></tp:nomenclature-citation-list></tp:nomenclature><tp:treatment-sec sec-type="Materials"><title>Materials.</title><p>1♀, Nantou County, Lugu Township, Xitou, 1156 m, secondary forest, 08.iii.2013, S. T. Yang (NTU); 1♂, Taoyuen, Paling, 9-11.vi.1992, R. Kano (NSMT); 1♀, Alishan, 28-29.v.1992, R. Kano (NSMT); 1♀, Fanlu, Kungtien village, 15.iv.1958, S. Y. Liu (NSMT); 1♂, Shihtsao, 24.v.1972, R. Kano (NSMT); 2♂ 1♀, Hohuan-shan, Tsuifeng, 2,400 m, 23-24.vii.1985, S. Shinonaga (NSMT); 1♂, Hsitou, 1,000 m, 1.v.2006, H. Kurahashi (NSMT); 1♀, Alishan, 28-29.v.1992, R. Kano (NSMT).</p></tp:treatment-sec></tp:taxon-treatment>
