# Supplementary material for: Keys to the blow flies of Taiwan, with a checklist of recorded species and the description of a new species of Paradichosia Senior-White (Diptera, Calliphoridae)
Source: Zookeys. 2014 Aug 14;(434):57–109. doi: 10.3897/zookeys.434.7540 (PMC4141167; doi:10.3897/zookeys.434.7540)
Supplement: XML Treatment for Bengalia escheri [file zookeys.434.7540-treatment27.xml]

<!DOCTYPE tp:taxon-treatment
  PUBLIC "-//TaxonX//DTD Taxonomic Treatment Publishing DTD v0 20100105//EN" "tax-treatment-NSO.dtd">
<tp:taxon-treatment xmlns:tp="http://www.plazi.org/taxpub"><tp:treatment-meta><kwd-group><label>Taxon classification</label><kwd><named-content content-type="kingdom">Animalia</named-content></kwd><kwd><named-content content-type="order">Diptera</named-content></kwd><kwd><named-content content-type="family">Calliphoridae</named-content></kwd></kwd-group><mixed-citation publication-type="journal"><person-group><name><surname>Yang</surname><given-names>Shih-Tsai</given-names></name><name><surname>Kurahashi</surname><given-names>Hiromu</given-names></name><name><surname>Shiao</surname><given-names>Shiuh-Feng</given-names></name></person-group><article-title>Keys to the blow flies of Taiwan, with a checklist of recorded species and the description of a new species of <italic>Paradichosia</italic> Senior-White (Diptera, Calliphoridae)</article-title><source>Zookeys</source><day>14</day><month>8</month><year>2014</year><volume>2014</volume><issue>434</issue><fpage>57</fpage><lpage>109</lpage><pub-id pub-id-type="doi">10.3897/zookeys.434.7540</pub-id></mixed-citation></tp:treatment-meta><tp:nomenclature><tp:taxon-name>
                                <tp:taxon-name-part taxon-name-part-type="genus">Bengalia</tp:taxon-name-part>
                                <tp:taxon-name-part taxon-name-part-type="species">escheri</tp:taxon-name-part>
                            </tp:taxon-name><tp:taxon-authority>Bezzi, 1913</tp:taxon-authority></tp:nomenclature><tp:treatment-sec sec-type="Materials"><title>Materials.</title><p>1♀, Nantou County, Ren'ai Township, Aowanda, 18.v.2013, K. Harusawa (PCKHa); 3♂, Taipei City, Neihu Dist., Daluntou Mt., 352 m, secondary forest, 19.v.2013, S. T. Yang (NTU); 1♂, New Taipei City, Wulai Dist., Hsiaoi Village, Tonghou, 233 m, dump (at light), 30.v.2012, S. T. Yang (NTU); 1♀, Kaohsiung, Shanping, 640 m, 21–30.iv.1988, C. Young, R. Davidson &amp; J. Rawlins (CMNH); 1♂, Fenchihu, 1,370m, 10.IV.1965, R. Kano (NSMT); 1♂ 1♀, Fenchihu, 4.IV.1965, 12.IV.1965, R. Kano (NSMT); 1♀, Ten-chih, 23-04-03 N, 120-45-13 E, 1,550 m, 23.viii.1996, C. W. Young (CMNH); 1♂, Taoyuen, Paling, 9–11.vi.1992, R. Kano (NSMT); 2♀, Lushan, 1,000m, 24-25.VII.1985, S. Shinonaga (NSMT); 1♂ 1♀, Kukan, 3.XI.1985, K. Kanmiya (NSMT); 1♂, Nanshanchi, 31.iii.1996, R. Matsumoto (BLKU); 1♀, Wulai-hsiang, Fushan, 400–600 m, 28.xi.1997, T. Tachi (BLKU); 8♂ 1♀, Fushan B. G., 600 m, 3–6.v.2006, H. Kurahashi (NSMT); 1♂, Chiapaotai Park, 4.x.1985, K. Kanmiya (NSMT).</p><!--PageBreak--></tp:treatment-sec></tp:taxon-treatment>
