# Supplementary material for: Keys to the blow flies of Taiwan, with a checklist of recorded species and the description of a new species of Paradichosia Senior-White (Diptera, Calliphoridae)
Source: Zookeys. 2014 Aug 14;(434):57–109. doi: 10.3897/zookeys.434.7540 (PMC4141167; doi:10.3897/zookeys.434.7540)
Supplement: XML Treatment for Bengalia fuscipennis [file zookeys.434.7540-treatment28.xml]

<!DOCTYPE tp:taxon-treatment
  PUBLIC "-//TaxonX//DTD Taxonomic Treatment Publishing DTD v0 20100105//EN" "tax-treatment-NSO.dtd">
<tp:taxon-treatment xmlns:tp="http://www.plazi.org/taxpub"><tp:treatment-meta><kwd-group><label>Taxon classification</label><kwd><named-content content-type="kingdom">Animalia</named-content></kwd><kwd><named-content content-type="order">Diptera</named-content></kwd><kwd><named-content content-type="family">Calliphoridae</named-content></kwd></kwd-group><mixed-citation publication-type="journal"><person-group><name><surname>Yang</surname><given-names>Shih-Tsai</given-names></name><name><surname>Kurahashi</surname><given-names>Hiromu</given-names></name><name><surname>Shiao</surname><given-names>Shiuh-Feng</given-names></name></person-group><article-title>Keys to the blow flies of Taiwan, with a checklist of recorded species and the description of a new species of <italic>Paradichosia</italic> Senior-White (Diptera, Calliphoridae)</article-title><source>Zookeys</source><day>14</day><month>8</month><year>2014</year><volume>2014</volume><issue>434</issue><fpage>57</fpage><lpage>109</lpage><pub-id pub-id-type="doi">10.3897/zookeys.434.7540</pub-id></mixed-citation></tp:treatment-meta><tp:nomenclature><tp:taxon-name>
                                <tp:taxon-name-part taxon-name-part-type="genus">Bengalia</tp:taxon-name-part>
                                <tp:taxon-name-part taxon-name-part-type="species">fuscipennis</tp:taxon-name-part>
                            </tp:taxon-name><tp:taxon-authority>Bezzi, 1913</tp:taxon-authority></tp:nomenclature><tp:treatment-sec sec-type="Materials"><title>Materials.</title><p>1♂, Nantou County, Puli Township, Shizitou, at light, 20.v.2013, K. Harusawa (PCKHa); 1♀, Nantou County, Ren'ai Township, Gaofeng, Guantou Mt. (Northeast), 20.v.2013, K. Harusawa (PCKHa); 2♂, New Taipei City, Wulai Dist., Hsiaoi Village, Tonghou, 233 m, dump (at light), 30.v.2012, S. T. Yang (NTU); 16♂ 7♀, Fushan B. G., 600 m, 3-6.v.2006, H. Kurahashi (NSMT); 2♀, Wulai, 150m,17.IV.1965, 20.X.1985, R. Kano &amp; K. Kanmiya (NSMT); 1♀, Lafu, 350m, 27.X.1985, R. Kano (NSMT); 1♂ 3♀, Fenchifu, 1,400m, 5.VII.1985, 8.VII.1985, S. Shinonaga &amp; H. Shima (NSMT); 5♂ 2♀, Lenai, 1,000m, 23.VII.1985, S. Shinonaga (NSMT); 1♀, Tattaka, 29.VI.1965, T. Shirozu (NSMT); 2♀, Kaohsiung, Shanping, 640 m, 21–30.iv.1988, C. Young, J. Rawlins &amp; R. Davidson (CMNH); 2♂, Chiapaotai Park, 4.x.1985, K. Kanmiya (NSMT); 1♂ 5♀, Kaohsiung, Shanping, 640 m, 21-30.iv.1988, C. Young, R. Davidson &amp; J. Rawlins (CMNH); 2♀, Kaohsiung, Shanping, 640 m, 11–20.iv.1988, C. Young, R. Davidson &amp; J. Rawlins (CMNH); 2♂ 1♀, Chung-Hsien University, Huei-sun Forest, 21.v.1992, R. Kano (NSMT).</p></tp:treatment-sec></tp:taxon-treatment>
