# Supplementary material for: Keys to the blow flies of Taiwan, with a checklist of recorded species and the description of a new species of Paradichosia Senior-White (Diptera, Calliphoridae)
Source: Zookeys. 2014 Aug 14;(434):57–109. doi: 10.3897/zookeys.434.7540 (PMC4141167; doi:10.3897/zookeys.434.7540)
Supplement: XML Treatment for Bengalia taksina [file zookeys.434.7540-treatment29.xml]

<!DOCTYPE tp:taxon-treatment
  PUBLIC "-//TaxonX//DTD Taxonomic Treatment Publishing DTD v0 20100105//EN" "tax-treatment-NSO.dtd">
<tp:taxon-treatment xmlns:tp="http://www.plazi.org/taxpub"><tp:treatment-meta><kwd-group><label>Taxon classification</label><kwd><named-content content-type="kingdom">Animalia</named-content></kwd><kwd><named-content content-type="order">Diptera</named-content></kwd><kwd><named-content content-type="family">Calliphoridae</named-content></kwd></kwd-group><mixed-citation publication-type="journal"><person-group><name><surname>Yang</surname><given-names>Shih-Tsai</given-names></name><name><surname>Kurahashi</surname><given-names>Hiromu</given-names></name><name><surname>Shiao</surname><given-names>Shiuh-Feng</given-names></name></person-group><article-title>Keys to the blow flies of Taiwan, with a checklist of recorded species and the description of a new species of <italic>Paradichosia</italic> Senior-White (Diptera, Calliphoridae)</article-title><source>Zookeys</source><day>14</day><month>8</month><year>2014</year><volume>2014</volume><issue>434</issue><fpage>57</fpage><lpage>109</lpage><pub-id pub-id-type="doi">10.3897/zookeys.434.7540</pub-id></mixed-citation></tp:treatment-meta><tp:nomenclature><tp:taxon-name>
                                <tp:taxon-name-part taxon-name-part-type="genus">Bengalia</tp:taxon-name-part>
                                <tp:taxon-name-part taxon-name-part-type="species">taksina</tp:taxon-name-part>
                            </tp:taxon-name><tp:taxon-authority>(Lehrer, 2005)</tp:taxon-authority></tp:nomenclature><tp:treatment-sec sec-type="Materials"><title>Materials.</title><p>1♀, Nanshanchi, 31.iii.1996, R. Matsumoto (BLKU); 5♂ 5♀, Nantou, Wushe, 24.v.1988, C. Young, J. Rawlins &amp; R. Davidson (CMNH); 1♂, Kaohsiung, Shanping, 640 m, 21–30.iv.1988, C. Young, R. Davidson &amp; J. Rawlins (CMNH); 1♂, Nantou, Wushe, 640 m, 24.v.1988, C. Young, J. Rawlins &amp; R. Davidson (CMNH); 2♀, Taoyuen, Paling, 9–11.vi.1992, R. Kano (NSMT); 3♂ 1♀, Kuantzuling, 28.v.1992, R. Kano (NSMT); 2♂ 1♀, Puli, Nanshanhsi, 23–24.v.1992, R. Kano (NSMT); 2♂ 1♀, Chung-Hsien University, Huei-sun Forest, 21.v.1992, R. Kano (NSMT).</p></tp:treatment-sec></tp:taxon-treatment>
