# Supplementary material for: Keys to the blow flies of Taiwan, with a checklist of recorded species and the description of a new species of Paradichosia Senior-White (Diptera, Calliphoridae)
Source: Zookeys. 2014 Aug 14;(434):57–109. doi: 10.3897/zookeys.434.7540 (PMC4141167; doi:10.3897/zookeys.434.7540)
Supplement: XML Treatment for Hemipyrellia ligurriens [file zookeys.434.7540-treatment32.xml]

<!DOCTYPE tp:taxon-treatment
  PUBLIC "-//TaxonX//DTD Taxonomic Treatment Publishing DTD v0 20100105//EN" "tax-treatment-NSO.dtd">
<tp:taxon-treatment xmlns:tp="http://www.plazi.org/taxpub"><tp:treatment-meta><kwd-group><label>Taxon classification</label><kwd><named-content content-type="kingdom">Animalia</named-content></kwd><kwd><named-content content-type="order">Diptera</named-content></kwd><kwd><named-content content-type="family">Calliphoridae</named-content></kwd></kwd-group><mixed-citation publication-type="journal"><person-group><name><surname>Yang</surname><given-names>Shih-Tsai</given-names></name><name><surname>Kurahashi</surname><given-names>Hiromu</given-names></name><name><surname>Shiao</surname><given-names>Shiuh-Feng</given-names></name></person-group><article-title>Keys to the blow flies of Taiwan, with a checklist of recorded species and the description of a new species of <italic>Paradichosia</italic> Senior-White (Diptera, Calliphoridae)</article-title><source>Zookeys</source><day>14</day><month>8</month><year>2014</year><volume>2014</volume><issue>434</issue><fpage>57</fpage><lpage>109</lpage><pub-id pub-id-type="doi">10.3897/zookeys.434.7540</pub-id></mixed-citation></tp:treatment-meta><tp:nomenclature><tp:taxon-name>
                                <tp:taxon-name-part taxon-name-part-type="genus">Hemipyrellia</tp:taxon-name-part>
                                <tp:taxon-name-part taxon-name-part-type="species">ligurriens</tp:taxon-name-part>
                            </tp:taxon-name><tp:taxon-authority>(Wiedemann, 1830)</tp:taxon-authority></tp:nomenclature><tp:treatment-sec sec-type="Materials"><title>Materials.</title><p>1♂, Nantou County, Puli Township, Qianxi, 20.v.2013, K. Harusawa (PCKHa); 3♂ 7♀, Yilan County, Nan'ao Township, 22 m, secondary forest; eggs collected, 7.iii.2013 eclosion, 16.ii.2013, S. T. Yang (NTU); 4♀, Tainan City, Baihe Dist., Guanziling, Lingding Park, 322 m, secondary forest, 21.iii.2013, S. T. Yang (NTU); 1♀, New Taipei City, Shimen Dist., Linshan Cape, 20 m, seashore, 29.xii.2012, S. T. Yang (NTU); 1♀, New Taipei City, Xindian Dist., Zhitan Dam, 57 m, riverside, 27.xii.2012, S. T. Yang (NTU); 1♀, Hualien County, Xiulin Township, Fushi, Changuang Temple, 120 m, monsoon rainforest, 09.v.2013, S. T. Yang (NTU); Orchid Is.: 1♂, Taitung County, Lanyu Township, Hongtou, Weather Station, 231 m, tropical rainforest, 01.vi.2013, S. T. Yang (NTU); Orchid Is.: 1♀, Taitung County, Lanyu Township, Zhong'ai Bridge, 53 m, tropical rainforest, 01.vi.2013, S. T. Yang (NTU); 18♂ 22♀, Hualien County, Shoufeng Township, Pinghe, 41 m, plain; eggs collected, 7.iii.2013 eclosion, 16.ii.2013, S. T. Yang (NTU); Mazu, Beigan Is.: 3♂ 3♀, Lienchiang County, Beigan Township, 100 m, seashore, 12.v.2013, S. T. Yang (NTU); 2♂ 1♀, Kaohsiung City, Liugui Dist., Tsaidie Valley, 366 m, secondary forest, 31.iii.2013, S. T. Yang (NTU); 5♂ 12♀, New Taipei City, Wulai Dist., Zhongzhi, 109 m, riverside; eggs collected, 18.i.2013 eclosion, 27.xii.2012, S. T. Yang (NTU); 10♂ 5♀, Hualien County, Xincheng Township, Qixingtan, Sihba Height, 41 m, grassland, 09.v.2013, S. T. Yang (NTU); 5♀, Hualien County, Xincheng Township, Qixingtan, 14 m, seashore, 09.v.2013, S. T. Yang (NTU); 5♂ 4♀, Pingtung County, Sangdimen Township, Sandi Village, 381 m, secondary forest, 2.iv.2013, S. T. Yang (NTU); 1♀, New Taipei City, Zhonghe Dist., Yuantong Temple, 173 m, secondary forest, 25.v.2013, S. T. Yang (NTU); 2♂ 2♀, Yilan County, Toucheng Township, Beiguan, 34 m, seashore, 04.iv.2013, S. T. Yang (NTU); 2♂ 1♀, Chiayi County, Alishan Township, Shanmei, Tanayiku, 450 m, secondary forest, 24.ii.2013, S. T. Yang (NTU); 11♂, Taitung County, Haiduan Township, Xinwulu, 390 m, secondary forest, 30.v.2013, S. T. Yang (NTU); 1♂ 3♀, Taitung County, Luye Township, Ruiyuan, 198 m, farmland, 30.v.2013, S. T. Yang (NTU); 2♂, Taitung County, Luye Township, Luye High Terrace, 353 m, grassland, 30.v.2013, S. T. Yang (NTU); 2♂ 2♀, Taitung County, Dawu Township, Dawu, 85 m, secondary forest, 18.iv.2013, S. T. Yang (NTU); Liuqiu Is.: 2♂ 1♀, Pingtung County, Liuqiu Township, Geban Bay, 10 m, seashore, 04.v.2013, S. T. Yang (NTU); Liuqiu Is.: 8♂ 2♀, Pingtung County, Liuqiu Township, Shanfu, 25 m, seashore, 04.v.2013, S. T. Yang (NTU); Liuqiu Is.: 3♂ 6♀, Pingtung County, Manzhou Township, Qikong Waterfall, 40–125 m, secondary forest, 24.i.2013, S. T. Yang (NTU); 5♂ 2♀, Kaohsiung City, Jiaxian Dist., Jiaxian, 278 m, secondary forest, 12.v.2013, S. T. Yang (NTU); 4♂ 13♀, Taipei City, Da'an Dist., NTU Agricultural Entomology Building, 12 m, orchard; eggs collected, 05.ii.2013 eclosion, 22.i.2013, S. T. Yang (NTU); 1♀, Taipei <!--PageBreak-->City, Da'an Dist., NTU Agricultural Entomology Building, 12 m, orchard, 22.i.2013, S. T. Yang (NTU); 1♂, Taipei City, Da'an Dist., NTU Agricultural Entomology Building, 12 m, orchard, 01.iv.2013, S. T. Yang (NTU); 19♂ 11♀, Taipei City, Da'an Dist., NTU Agricultural Entomology Building, 12 m, orchard; eggs collected, 20.xii.2012 eclosion, 19.viii.2009, S. T. Yang (NTU); 7♂ 1♀, Taipei City, Da'an Dist., Fuzhoushan Park, 71 m, secondary forest, 17.iii.2013, S. T. Yang (NTU); 2♀, Taipei City, Da'an Dist., Fuzhoushan Park, 100 m, secondary forest, 17.iii.2013, S. T. Yang (NTU); LANHSU IS.: 1♂ 1♀, 17–19.VII.12985, S. Shinonaga (NSMT); 1♀, Wulai, 4.VII.1985, S. Shinonaga (NSMT); 1♂, Kenting Park, 1–2.vi.1992, R. Kano (NSMT); 1♂ 1♀, Kuatsuling, ll.VII.1985, S. Shinonaga (NSMT); 1♂, Shu Lin, 16.VIII.1987, I. Togashi (IAC); 1♂ 1♀, Santimen, 13.VII.1985, S. Shinonaga (NSMT); 1♂, Juisui, 10.XI.1985, K. Kanmiya (NSMT); 1♂ 1♀, Taipei City, 20–17.III.1965, R. Kano (NSMT); 3♂, Liuknei, 12.VII.1985, H. Shima (NSMT); 1♂ 1♀, Kuatsuling, 10–11.VII.1985, H. Shima (NSMT); 8♂ 1♀, Chihpen, 15.XI.1985, K. Kanmiya (NSMT); 5♂ 3♀, Antung, 12.XI.1985, K. Kanmiya (NSMT); 1♂ 2♀, Chihpen Hot Spring, 3–4.vi.1992, H. M. Lin (NSMT); 1♂, Jiji (Chichi), 30.iv.2006, H. Kurahashi (NSMT); 3♂, Kuantzuling, 26.v.1992, R. Kano (NSMT).</p></tp:treatment-sec></tp:taxon-treatment>
