# Supplementary material for: Keys to the blow flies of Taiwan, with a checklist of recorded species and the description of a new species of Paradichosia Senior-White (Diptera, Calliphoridae)
Source: Zookeys. 2014 Aug 14;(434):57–109. doi: 10.3897/zookeys.434.7540 (PMC4141167; doi:10.3897/zookeys.434.7540)
Supplement: XML Treatment for Lucilia hainanensis [file zookeys.434.7540-treatment36.xml]

<!DOCTYPE tp:taxon-treatment
  PUBLIC "-//TaxonX//DTD Taxonomic Treatment Publishing DTD v0 20100105//EN" "tax-treatment-NSO.dtd">
<tp:taxon-treatment xmlns:tp="http://www.plazi.org/taxpub"><tp:treatment-meta><kwd-group><label>Taxon classification</label><kwd><named-content content-type="kingdom">Animalia</named-content></kwd><kwd><named-content content-type="order">Diptera</named-content></kwd><kwd><named-content content-type="family">Calliphoridae</named-content></kwd></kwd-group><mixed-citation publication-type="journal"><person-group><name><surname>Yang</surname><given-names>Shih-Tsai</given-names></name><name><surname>Kurahashi</surname><given-names>Hiromu</given-names></name><name><surname>Shiao</surname><given-names>Shiuh-Feng</given-names></name></person-group><article-title>Keys to the blow flies of Taiwan, with a checklist of recorded species and the description of a new species of <italic>Paradichosia</italic> Senior-White (Diptera, Calliphoridae)</article-title><source>Zookeys</source><day>14</day><month>8</month><year>2014</year><volume>2014</volume><issue>434</issue><fpage>57</fpage><lpage>109</lpage><pub-id pub-id-type="doi">10.3897/zookeys.434.7540</pub-id></mixed-citation></tp:treatment-meta><tp:nomenclature><tp:taxon-name>
                                <tp:taxon-name-part taxon-name-part-type="genus">Lucilia</tp:taxon-name-part>
                                <tp:taxon-name-part taxon-name-part-type="species">hainanensis</tp:taxon-name-part>
                            </tp:taxon-name><tp:taxon-authority>Fan, 1965</tp:taxon-authority></tp:nomenclature><tp:treatment-sec sec-type="Materials"><title>Materials.</title><p>2♂, Nantou County, Ren'ai Township, Gaofeng, Guantou Mt. (Northeast), 20.v.2013, K. Harusawa (PCKHa); 2♂ 3♀, Pingtung County, Shizi Township, Shuangliu, 189-300 m, secondary forest, 11.v.2013, S. T. Yang (NTU); 4♀, Taitung County, Haiduan Township, Xinwulu, 390 m, secondary forest, 30.v.2013, S. T. Yang (NTU); 5♀, Taitung County, Dawu Township, Dawu, 85 m, secondary forest, 18.iv.2013, S. T. Yang (NTU); 2♀, Taitung County, Haiduan Township, Xiama, 790 m, secondary forest, 30.v.2013, S. T. Yang (NTU); 1♀, Chiayi County, Alishan Township, Shanmei, Tanayiku, 450 m, secondary forest, 24.ii.2013, S. T. Yang (NTU); 2♂ 30♀, Kaohsiung City, Liugui Dist., Tsaidie Valley, 366 m, secondary forest, 31.iii.2013, S. T. Yang (NTU); 2♂ 17♀, Pingtung County, Sangdimen Township, Sandi Village, 381 m, secondary forest, 2.iv.2013, S. T. Yang (NTU); 20♂ 10♀, Kaohsiung, Shanping, 640 m, 11-20.iv.1988, 21–30.iv.1988, 1–10.v.1988, R. Davidson, J. Rawlins &amp; C. Young (CMNH); 1♀, Taichung, Anmashan, 2,230 m, 30.iv–4.v.1990, A. Smetana (CMNH); 1♂, Anmashan, 2,230 m, 30.iv.–4.v.1990, A. Smetaana (CMNH).</p></tp:treatment-sec></tp:taxon-treatment>
