# Supplementary material for: Keys to the blow flies of Taiwan, with a checklist of recorded species and the description of a new species of Paradichosia Senior-White (Diptera, Calliphoridae)
Source: Zookeys. 2014 Aug 14;(434):57–109. doi: 10.3897/zookeys.434.7540 (PMC4141167; doi:10.3897/zookeys.434.7540)
Supplement: XML Treatment for Lucilia porphyrina [file zookeys.434.7540-treatment38.xml]

<!DOCTYPE tp:taxon-treatment
  PUBLIC "-//TaxonX//DTD Taxonomic Treatment Publishing DTD v0 20100105//EN" "tax-treatment-NSO.dtd">
<tp:taxon-treatment xmlns:tp="http://www.plazi.org/taxpub"><tp:treatment-meta><kwd-group><label>Taxon classification</label><kwd><named-content content-type="kingdom">Animalia</named-content></kwd><kwd><named-content content-type="order">Diptera</named-content></kwd><kwd><named-content content-type="family">Calliphoridae</named-content></kwd></kwd-group><mixed-citation publication-type="journal"><person-group><name><surname>Yang</surname><given-names>Shih-Tsai</given-names></name><name><surname>Kurahashi</surname><given-names>Hiromu</given-names></name><name><surname>Shiao</surname><given-names>Shiuh-Feng</given-names></name></person-group><article-title>Keys to the blow flies of Taiwan, with a checklist of recorded species and the description of a new species of <italic>Paradichosia</italic> Senior-White (Diptera, Calliphoridae)</article-title><source>Zookeys</source><day>14</day><month>8</month><year>2014</year><volume>2014</volume><issue>434</issue><fpage>57</fpage><lpage>109</lpage><pub-id pub-id-type="doi">10.3897/zookeys.434.7540</pub-id></mixed-citation></tp:treatment-meta><tp:nomenclature><tp:taxon-name>
                                <tp:taxon-name-part taxon-name-part-type="genus">Lucilia</tp:taxon-name-part>
                                <tp:taxon-name-part taxon-name-part-type="species">porphyrina</tp:taxon-name-part>
                            </tp:taxon-name><tp:taxon-authority>(Walker, 1857)</tp:taxon-authority></tp:nomenclature><tp:treatment-sec sec-type="Materials"><title>Materials.</title><p>1♂, Nantou County, Ren'ai Township, Aowanda, 21.v.2013, K. Harusawa (PCKHa); 4♀, Nantou County, Ren'ai Township, Aowanda, 18.v.2013, K. Harusawa (PCKHa); 2♀, Nantou County, Ren'ai Township, Gaofeng, Guantou Mt. (Northeast), 20.v.2013, K. Harusawa (PCKHa); 21♂ 23♀, Yilan County, Datong Township, Cilan, 394 m, secondary forest; eggs collected, 11.ii.2013 eclosion, 27.i.2013, S. T. Yang (NTU); 1♂ 3♀, Chiayi County, Alishan Township, Shanmei, Tanayiku, 450 m, secondary forest, 24.ii.2013, S. T. Yang (NTU); 3♀, Taipei City, Neihu Dist., Daluntou Mt., 352 m, secondary forest, 19.v.2013, S. T. Yang (NTU); 9♂ 46♀, Nantou County, Lugu Township, Xitou, 1156 m, secondary forest, 08.iii.2013, S. T. Yang (NTU); 19♂ 28♀, Nantou County, Lugu Township, Xitou, 1156 m, secondary forest; eggs collected, 26.iii.2013 eclosion, 08.iii.2013, S. T. Yang (NTU); 2♂ 2♀, Taipei City, Beitou Dist., Yangmingshan Anbu, 837 m, arrow bamboo forest, 31.i.2013, S. T. Yang (NTU); 8♂ 19♀, New Taipei City, Wulai Dist., Xinxian Village, 219 m, riverside, 16.iii.2013, S. T. Yang (NTU); 7♀, New Taipei City, Wulai Dist., Hsiaoi Village, Tonghou, 233 m, riverside, 27.xii.2012, S. T. Yang (NTU); 6♂ 7♀, New Taipei City, Wulai Dist., Hsiaoi Village, Tonghou, 233 m, riverside; eggs collected, 18.i.2013 eclosion, 27.xii.2012, S. T. Yang (NTU); 9♀, Taoyuan County, Fuxing Township, Baling, 640 m, secondary forest, 07.i.2013, S. T. Yang (NTU); 1♀, Nantou County, Ren'ai Township, Meifeng Farm, 2100 m, secondary forest, 24.x.2009, S. T. Yang (NTU); 1♂, Tainan City, Baihe Dist., Guanziling, Red-Leaf Park, 357 m, secondary forest, 21.iii.2013, S. T. Yang (NTU); 12♂ 9♀, New Taipei City, Wugu Dist., Guanyin Mt., Yinghan Peak, 359-611 m, secondary forest, 30.iv.2013, S. T. Yang (NTU); 2♀, Taichung City, Heping Dist., Guguan, Songhe Tribe, 700 m, secondary forest, 14.iv.2013, S. T. Yang (NTU); 1♂, Taichung City, Heping Dist., Huanshan Tribe, Ssuchiehlan Stream, 1832 m, riverbed; larvae collected, 09.ii.2013 eclosion, 26.i.2013, S. T. Yang (NTU); 1♂, Nantou County, Ren'ai Township, Qingjing Farm, 1911 m, secondary forest, 16.iv.2013, S. T. Yang (NTU); 2♀, New Taipei City, Xindian Dist., Zhitan Dam, 57 m, riverside, 27.xii.2012, S. T. Yang (NTU); 7♀, Pingtung County, Shizi Township, Shuangliu, 352 m, secondary forest, 11.v.2013, S. T. Yang (NTU); 34♂ 35♀, Yilan County, Su'ao Township, 28 m, rural area; eggs collected, 7.iii.2013 eclosion, 16.ii.2013, S. T. Yang (NTU); 11♂ 12♀, Yilan County, Nan'ao Township, 22 m, secondary forest; eggs collected, 7.iii.2013 eclosion, 16.ii.2013, S. T. Yang (NTU); 2♀, Yilan County, Nan'ao Township, 22 m, secondary forest, 16.ii.2013, S. T. Yang (NTU); 4♀, New Taipei City, Wulai Dist., Zhongzhi, 109 m, riverside,27.xii.2012, S. T. Yang (NTU); 5♂ 24♀, New Taipei City, Wulai Dist., Zhongzhi, 109 m, riverside; eggs collected, 18.i.2013 eclosion,27.xii.2012, S. T. Yang (NTU); 10♀, Chiayi County, Alishan Township, Leye Village, Dinghu, 1657 m, secondary forest, 23.ii.2013, S. T. Yang (NTU); 21♂ 25♀, Chiayi County, Alishan Township, Leye Village, Dinghu, 1657 m, secondary forest; eggs collected, 18.iii.2013 eclosion, 23.ii.2013, S. T. Yang (NTU); 14♂ 19♀, Taipei City, Wenshan Dist., Saint's Alp, <!--PageBreak-->144 m, secondary forest; eggs collected, 08.i.2013 eclosion, 21.xii.2013, S. T. Yang (NTU); 2♂ 19♀, Taipei City, Wenshan Dist., Saint's Alp, 144 m, secondary forest, 21.xii.2013, S. T. Yang (NTU); 1♀, Taipei City, Wenshan Dist., Saint's Alp, 144 m, secondary forest, 20.xii.2013, S. T. Yang (NTU); 2♀, New Taipei City, Ruifang Dist., Jinguashih, 360 m, house, 05.ii.2013, T. H. Wu (NTU); 9♂ 22♀, Taipei City, Da'an Dist., NTU Agricultural Entomology Building, 12 m, orchard; eggs collected, 05.ii.2013 eclosion,22.i.2013, S. T. Yang (NTU); 1♂ 20♀, Yilan County, Toucheng Township, Beiguan, 34 m, seashore, 04.iv.2013, S. T. Yang (NTU); 1♂ 9♀, New Taipei City, Shimen Dist., Linshan Cape, 20 m, seashore, 29.xii.2012, S. T. Yang (NTU); 13♂ 17♀, New Taipei City, Shimen Dist., Linshan Cape, 20 m, seashore; eggs collected, 21.i.2013 eclosion, 29.xii.2012, S. T. Yang (NTU); 1♂ 17♀, Yilan County, Toucheng Township, Yingzi Mt., 936 m, bush, 27.v.2013, S. T. Yang (NTU); 1♀, Taitung County, Haiduan Township, Xiama, 790 m, secondary forest, 30.v.2013, S. T. Yang (NTU); Mazu, Beigan Is.: 1♂ 1♀, Lienchiang County, Beigan Township, 100 m, seashore, 12.v.2013, Y. C. Yu (NTU); 9♂ 10♀, New Taipei City, Pingxi Dist., Lingjiao, 213 m, secondary forest; eggs collected, 19.iii.2013 eclosion, 28.ii.2013, S. T. Yang (NTU); 2♂ 15♀, Chiayi County, Alishan Township, Leye Village, Zhunghu, 1383 m, secondary forest, 23.ii.2013, S. T. Yang (NTU); 1♂, Taitung County, Beinan Township, Jhihben, 209 m, secondary forest, 15.ii.2013, S. T. Yang (NTU); 1♂, New Taipei City, Shiding Dist., Tanyao, 300 m, lakeshore, 2.ii.2013, S. T. Yang (NTU); 2♂ 3♀, Taipei City, Da'an Dist., Fuzhoushan Park, 71 m, secondary forest, 17.iii.2013, S. T. Yang (NTU); 2♂ 9♀, New Taipei City, Ruifang Dist., Jinguashih, Chahu Mt., 416 m, bush, 01.ii.2013, S. T. Yang (NTU); 21♀, New Taipei City, Ruifang Dist., Jinguashih, Chahu Mt., 343 m, bush, 01.ii.2013, S. T. Yang (NTU); 15♂ 36♀, New Taipei City, Ruifang Dist., Jinguashih, Chahu Mt., 343 m,bush; eggs collected, 19.ii.2013 eclosion,01.ii.2013, S. T. Yang (NTU); 30♂ 28♀, Taipei City, Wenshan Dist., Saint's Alp, 144 m, secondary forest; eggs collected, 08.i.2013 eclosion, 20.xii.2013, S. T. Yang (NTU); 20♂ 17♀, Yilan County, Datong Township, 144 m, secondary forest; eggs collected, 11.ii.2013 eclosion, 27.i.2013, S. T. Yang (NTU); 1♀, Hualien County, Guangfu Township, 143 m,plain,16.ii.2013, S. T. Yang (NTU); 3♂ 8♀, Chiayi County, Zhuqi Township, Shizhao, 774 m, secondary forest; eggs collected, 18.iii.2013 eclosion, 23.ii.2013, S. T. Yang (NTU); 4♀, New Taipei City, Gongliao Dist., Shuangyu, 16 m, secondary forest; eggs collected, 19.iii.2013 eclosion, 28.ii.2013, S. T. Yang (NTU); 2♀, Chiayi County, Alishan Township, Dingshizhao, 1446 m, secondary forest, 24.ii.2013, S. T. Yang (NTU); 6♂ 10♀, New Taipei City, Sanzhi Dist., Beixinzhuang, 327 m, secondary forest, 31.i.2013, S. T. Yang (NTU); 9♀, New Taipei City, Gongliao Dist., Santiago Cape, 97 m, bush, 28.ii.2013, S. T. Yang (NTU); 21♂ 18♀, Yilan County, Su'ao Township, Nanfang'ao, 336 m, seashore; eggs collected, 7.iii.2013 eclosion, 16.ii.2013, S. T. Yang (NTU); 1♂ 2♀, New Taipei City, Xindian Dist., Qingtan, Sishifen, 419 m, secondary forest, 07.ii.2013, S. T. Yang (NTU); 16♂ 22♀, Chiayi County, Fanlu Township, <!--PageBreak-->Xiding, 1247 m, secondary forest; eggs collected, 18.iii.2013 eclosion, 23.ii.2013, S. T. Yang (NTU); 6♂ 2♀, Hualien County, Xiulin Township, Chongde, 73 m, seashore, 16.ii.2013, S. T. Yang (NTU); 4♀, Hualien County, Xiulin Township, Fushi, Changuang Temple, 120 m, monsoon rainforest, 09.v.2013, S. T. Yang (NTU); 1♂ 4♀, nr Huanshan, 2.v.2006, H. Kurahashi (NSMT); 8♂ 14♀, Fushan B. G., 600 m, 3-6.v.2006, H. Kurahashi (NSMT); 3♂ 4♀, Nanshanchi, 1.v.2006, H. Kurahashi (NSMT); 1♂, Kaohsiung, Shanping, 640 m, 21-30.iv.1988, C. Young, R. Davidson &amp; J. Rawlins (CMNH); 1♂ 7♀, Kaohsiung, Shanping, 640 m, 21-30.iv.1988, 11-20.v.1988, R. Davidson, J. Rawlins &amp; C. Young (CMNH); 3♂ 5♀, Hsito, 1,000 m, 1.v.2006, H. Kurahashi (NSMT); 2♂ 6♀, Taichung, Anmashan, 2,230 m, 30.iv–4.v.1990, A. Smetana (CMNH); 2♂, Meifend, 2,130 m, 10–17.vii.1993, A. Smetana (CMNH); 1♂ 2♀, Kaoshiung, Shanping, 640 m, 11–20.iv.1988, J. Rawlins, C. Young and R. Davidson (CMNH); 1♀, Kuanshan trail at Kuanshanchi River, 2,400 m, 20–23.vii.1993, A. Smetana (CMNH); 1♂, Anmashan, 2,230 m, 30.iv.–4.v.1990, A. Smetaana (CMNH); 2♂ 2♀, Ten-chih, 23-04-03N, 120-45-13E, 1,550 m, 23.viii.1996, C. W. Young (CMNH); 1♀, Puri, 27.III.1981, M. Iwasa (NSMT); 2♂ 1♀, Hohuan-shan, Tsuifeng, 2,400m, 23-24.VII.1985, S. Shinonaga (NSMT); 1♂, Tsuifeng, 19.vi.1970, H. Kurahashi (NSMT); 3♂ 1♀, Fenchifu, 1,400m,12.IV.1965, 8.VII.1985, 20.XI.1985, K. Kanmiya, R. Kano &amp; H. M. Lin (NSMT); 1♀, Hohuan-shan, Yuankang, 2,700m, 23.VII.1985, S. Shinonaga (NSMT); 2♀, Huanshan, Chichiawanchi, 4.XI.1985, K. Kanmiya, R. Kano &amp; H. M. Lin (NSMT); 7♀, Alishan, 2,400m, 9-10.VII.1985, H. M. Lin &amp; H. Shima (NSMT); 3♀, Mt. Yangming shan, 450m, 28.III.1965, 8.VII.1985, R. Kano &amp; S. Shinonaga (NSMT); 1♀, Chiapaotai, 4.XI.1985, K. Kanmiya, R. Kano &amp; H. M. Lin (NSMT); 3♂ 15♀, Lala shan, 1,400–1,600m, 25-26.X.1985, R. Kano &amp; H. M. Lin (NSMT); 1♀, Puri, Rushan, 26.III.1981, M. Iwasa (NSMT); 1♂ 4♀, Shanpaling, 26.X.1985, K. Kanmiya (NSMT); 1♀, Taiton, Tsupun, 21.III.1981, M. Iwasa (NSMT); 1♀, Paling, Taoyuen, 9–11.vi.1992, R. Kano (NSMT); 1♂ 8♀, Alishan, 28–29.v.1992, R. Kano (NSMT); 2♂ 17♀, Chung-Hsien University, Huei-sun Forest, 21.v.1992, R. Kano (NSMT); 3♂ 4♀, Puli, Nanshanhsi, 23–24.v.1992, H. M. Lin (NSMT); 5♂ 24♀, Taoyuen, Paling, 9–11.vi.1992, R. Kano (NSMT); 1♀, Kenting Park, 1–2.vi.1992, R. Kano (NSMT); 2♂ 6♀, Taoyuen, Lalashan, 12.vi.1992, H. M. Lin (NSMT); 1♀, Tattaka, 1.VI.1965, T. Shirozu (NSMT).</p></tp:treatment-sec></tp:taxon-treatment>
