# Supplementary material for: Keys to the blow flies of Taiwan, with a checklist of recorded species and the description of a new species of Paradichosia Senior-White (Diptera, Calliphoridae)
Source: Zookeys. 2014 Aug 14;(434):57–109. doi: 10.3897/zookeys.434.7540 (PMC4141167; doi:10.3897/zookeys.434.7540)
Supplement: XML Treatment for Lucilia taiwanica [file zookeys.434.7540-treatment41.xml]

<!DOCTYPE tp:taxon-treatment
  PUBLIC "-//TaxonX//DTD Taxonomic Treatment Publishing DTD v0 20100105//EN" "tax-treatment-NSO.dtd">
<tp:taxon-treatment xmlns:tp="http://www.plazi.org/taxpub"><tp:treatment-meta><kwd-group><label>Taxon classification</label><kwd><named-content content-type="kingdom">Animalia</named-content></kwd><kwd><named-content content-type="order">Diptera</named-content></kwd><kwd><named-content content-type="family">Calliphoridae</named-content></kwd></kwd-group><mixed-citation publication-type="journal"><person-group><name><surname>Yang</surname><given-names>Shih-Tsai</given-names></name><name><surname>Kurahashi</surname><given-names>Hiromu</given-names></name><name><surname>Shiao</surname><given-names>Shiuh-Feng</given-names></name></person-group><article-title>Keys to the blow flies of Taiwan, with a checklist of recorded species and the description of a new species of <italic>Paradichosia</italic> Senior-White (Diptera, Calliphoridae)</article-title><source>Zookeys</source><day>14</day><month>8</month><year>2014</year><volume>2014</volume><issue>434</issue><fpage>57</fpage><lpage>109</lpage><pub-id pub-id-type="doi">10.3897/zookeys.434.7540</pub-id></mixed-citation></tp:treatment-meta><tp:nomenclature><tp:taxon-name>
                                <tp:taxon-name-part taxon-name-part-type="genus">Lucilia</tp:taxon-name-part>
                                <tp:taxon-name-part taxon-name-part-type="species">taiwanica</tp:taxon-name-part>
                            </tp:taxon-name><tp:taxon-authority>Kurahashi &amp; Kano, 1995</tp:taxon-authority></tp:nomenclature><tp:treatment-sec sec-type="Materials"><title>Materials.</title><p>2♂, Nantou County, Ren'ai Township, Aowanda, 18.v.2013, K. Harusawa (PCKHa); 2♂, Nantou County, Ren'ai Township, Songgang, 2049 m, secondary forest, 16.iv.2013, S. T. Yang (NTU); 1♀, Nantou County, Ren'ai Township, Meifeng Farm, 2100 m, secondary forest, 24.x.2009, S. T. Yang (NTU); 1♀, Nantou County, Lugu Township, Xitou, 1156 m, secondary forest, 08.iii.2013, S. T. Yang (NTU); 1♀, New Taipei City, Wugu Dist., Guanyin Mt., Yinghan Peak, 359–611 m, secondary forest, 30.iv.2013, S. T. Yang (NTU); 4♀, Fushan B. G., 600 m, 3–6.v.2006, H. Kurahashi (NSMT); 2♀, Ten-chih, 23-04-03 N, 120-45-13 E, 1,550 m, 23.viii.1996, C. W. Young (CMNH).</p></tp:treatment-sec></tp:taxon-treatment>
