# Supplementary material for: Keys to the blow flies of Taiwan, with a checklist of recorded species and the description of a new species of Paradichosia Senior-White (Diptera, Calliphoridae)
Source: Zookeys. 2014 Aug 14;(434):57–109. doi: 10.3897/zookeys.434.7540 (PMC4141167; doi:10.3897/zookeys.434.7540)
Supplement: XML Treatment for Caiusa testacea [file zookeys.434.7540-treatment43.xml]

<!DOCTYPE tp:taxon-treatment
  PUBLIC "-//TaxonX//DTD Taxonomic Treatment Publishing DTD v0 20100105//EN" "tax-treatment-NSO.dtd">
<tp:taxon-treatment xmlns:tp="http://www.plazi.org/taxpub"><tp:treatment-meta><kwd-group><label>Taxon classification</label><kwd><named-content content-type="kingdom">Animalia</named-content></kwd><kwd><named-content content-type="order">Diptera</named-content></kwd><kwd><named-content content-type="family">Calliphoridae</named-content></kwd></kwd-group><mixed-citation publication-type="journal"><person-group><name><surname>Yang</surname><given-names>Shih-Tsai</given-names></name><name><surname>Kurahashi</surname><given-names>Hiromu</given-names></name><name><surname>Shiao</surname><given-names>Shiuh-Feng</given-names></name></person-group><article-title>Keys to the blow flies of Taiwan, with a checklist of recorded species and the description of a new species of <italic>Paradichosia</italic> Senior-White (Diptera, Calliphoridae)</article-title><source>Zookeys</source><day>14</day><month>8</month><year>2014</year><volume>2014</volume><issue>434</issue><fpage>57</fpage><lpage>109</lpage><pub-id pub-id-type="doi">10.3897/zookeys.434.7540</pub-id></mixed-citation></tp:treatment-meta><tp:nomenclature><tp:taxon-name>
                                <tp:taxon-name-part taxon-name-part-type="genus">Caiusa</tp:taxon-name-part>
                                <tp:taxon-name-part taxon-name-part-type="species">testacea</tp:taxon-name-part>
                            </tp:taxon-name><tp:taxon-authority>Senior-White, 1923</tp:taxon-authority></tp:nomenclature><tp:treatment-sec sec-type="Note"><title>Note.</title><p>See to <xref ref-type="bibr" rid="B4">Hennig (1941</xref>: 180).</p></tp:treatment-sec><ref-list><ref id="B4"><mixed-citation xmlns:xlink="http://www.w3.org/1999/xlink" xlink:type="simple"><person-group><name name-style="western"><surname>Hennig</surname><given-names>W</given-names></name></person-group> (<year>1941</year>) <article-title>Verzeichnis der Dipteren von Formosa.</article-title><source>Entomologische Beihefte</source><volume>8</volume>: <fpage>1</fpage>–<lpage>239</lpage>.</mixed-citation></ref></ref-list></tp:taxon-treatment>
