# Supplementary material for: Keys to the blow flies of Taiwan, with a checklist of recorded species and the description of a new species of Paradichosia Senior-White (Diptera, Calliphoridae)
Source: Zookeys. 2014 Aug 14;(434):57–109. doi: 10.3897/zookeys.434.7540 (PMC4141167; doi:10.3897/zookeys.434.7540)
Supplement: XML Treatment for Achoetandrus rufifacies [file zookeys.434.7540-treatment48.xml]

<!DOCTYPE tp:taxon-treatment
  PUBLIC "-//TaxonX//DTD Taxonomic Treatment Publishing DTD v0 20100105//EN" "tax-treatment-NSO.dtd">
<tp:taxon-treatment xmlns:tp="http://www.plazi.org/taxpub"><tp:treatment-meta><kwd-group><label>Taxon classification</label><kwd><named-content content-type="kingdom">Animalia</named-content></kwd><kwd><named-content content-type="order">Diptera</named-content></kwd><kwd><named-content content-type="family">Calliphoridae</named-content></kwd></kwd-group><mixed-citation publication-type="journal"><person-group><name><surname>Yang</surname><given-names>Shih-Tsai</given-names></name><name><surname>Kurahashi</surname><given-names>Hiromu</given-names></name><name><surname>Shiao</surname><given-names>Shiuh-Feng</given-names></name></person-group><article-title>Keys to the blow flies of Taiwan, with a checklist of recorded species and the description of a new species of <italic>Paradichosia</italic> Senior-White (Diptera, Calliphoridae)</article-title><source>Zookeys</source><day>14</day><month>8</month><year>2014</year><volume>2014</volume><issue>434</issue><fpage>57</fpage><lpage>109</lpage><pub-id pub-id-type="doi">10.3897/zookeys.434.7540</pub-id></mixed-citation></tp:treatment-meta><tp:nomenclature><tp:taxon-name>
                                    <tp:taxon-name-part taxon-name-part-type="genus">Achoetandrus</tp:taxon-name-part>
                                    <tp:taxon-name-part taxon-name-part-type="species">rufifacies</tp:taxon-name-part>
                                </tp:taxon-name><tp:taxon-authority>(Macquart, 1843)</tp:taxon-authority></tp:nomenclature><tp:treatment-sec sec-type="Materials"><title>Materials.</title><p>Orchid Is.: 28♂ 59♀, Taitung County, Lanyu Township, Hongtou, Weather Station, 231 m, tropical rainforest, 01.vi.2013, S. T. Yang (NTU); Orchid Is.: 1♂ 9♀, Taitung County, Lanyu Township, Hongtou, 15 m, seashore, 01.vi.2013, S. T. Yang (NTU); Orchid Is.: 8♂ 9♀, Taitung County, Lanyu Township, Longmen Harbor, 5 m, seashore, 01.vi.2013, S. T. Yang (NTU); Orchid Is.: 4♂ 1♀, Taitung County, Lanyu Township, Dongqing, Qingrendong, 18 m, seashore, 01.vi.2013, S. T. Yang (NTU); Orchid Is.: 1♀, Taitung County, Lanyu Township, Zhong'ai Bridge, 53 m, tropical rainforest, 01.vi.2013, S. T. Yang (NTU); 10♂ 35♀, Chiayi County, Alishan Township, Shanmei, Tanayiku, 450 m, secondary forest, 24.ii.2013, S. T. Yang (NTU); 1♂ 2♀, Kaohsiung City, Jiaxian Dist., Jiaxian, 278 m, secondary forest, 12.v.2013, S. T. Yang (NTU); 4♂ 18♀, Taitung County, Haiduan Township, Xiama, 790 m, secondary forest, 30.v.2013, S. T. Yang (NTU); 3♂ 3♀, Taitung County, Haiduan Township, Xinwulu, 390 m, secondary forest, 30.v.2013, S. T. Yang (NTU); 2♂ 12♀, Taitung County, Luye Township, Ruiyuan, 198 m, farmland, 30.v.2013, S. T. Yang (NTU); 1♂, Taitung County, Beinan Township, Jhihben, 209 m, secondary forest, 15.ii.2013, S. T. Yang (NTU); 4♀, Taitung County, Dawu Township, Dawu, 85 m, secondary <!--PageBreak-->forest, 18.iv.2013, S. T. Yang (NTU); 7♂ 25♀, Hualien County, Xincheng Township, Qixingtan, Sihba Height, 41 m, grassland, 09.v.2013, S. T. Yang (NTU); 2♀, Hualien County, Xincheng Township, Qixingtan, 14 m, seashore, 09.v.2013, S. T. Yang (NTU); 1♀, Hualien County, Xiulin Township, Fushi, Changuang Temple, 120 m, monsoon rainforest, 09.v.2013, S. T. Yang (NTU); 2♀, Hualien County, Shoufeng Township, Pinghe, 41 m, plain, 16.ii.2013, S. T. Yang (NTU); 1♀, Hualien County, Yuli Township, 133 m, plain, 16.ii.2013, S. T. Yang (NTU); 4♂ 13♀, Pingtung County, Sangdimen Township, Sandi Village, 381 m, secondary forest, 2.iv.2013, S. T. Yang (NTU); 2♂, Pingtung County, Manzhou Township, Qikong Waterfall, 40-125 m, secondary forest, 24.i.2013, S. T. Yang (NTU); Liuqiu Is.: 2♂ 21♀, Pingtung County, Liuqiu Township, Geban Bay, 10 m, seashore, 04.v.2013, S. T. Yang (NTU); Liuqiu Is.: 1♂ 3♀, Pingtung County, Liuqiu Township, Shanfu, 25 m, seashore, 04.v.2013, S. T. Yang (NTU); 1♀, Pingtung County, Shizi Township, Shuangliu, 352 m, secondary forest, 19.v.2013, S. T. Yang (NTU); 2♀, Taipei City, Da'an Dist., Fuzhoushan Park, 71 m, secondary forest, 17.iii.2013, S. T. Yang (NTU); 7♀, Taipei City, Da'an Dist., Fuzhoushan Park, 100 m, secondary forest, 17.iii.2013, S. T. Yang (NTU); 8♂ 20♀, Taipei City, Da'an Dist., NTU Agricultural Entomology Building, 12 m, orchard; eggs collected, 05.ii.2013 eclosion, 19.viii.2009, S. T. Yang (NTU); 1♀, Taipei City, Wenshan Dist., Saint's Alp, 144 m, secondary forest, 21.xii.2012, S. T. Yang (NTU); 3♀, Taipei City, Neihu Dist., Daluntou Mt., 352 m, secondary forest, 19.v.2013, S. T. Yang (NTU); 1♀, Yilan County, Toucheng Township, Beiguan, 34 m, seashore, 04.iv.2013, S. T. Yang (NTU); 1♀, Kaohsiung, Shanping, 640 m, 21–30.iv.1988, C. Young, R. Davidson &amp; J. Rawlins (CMNH); 1♂ 3♀, Puli, Nanshanhsi, 23-24.v.1992, H. M. Lin (NSMT); 2♂ 2♀, Taitung, Chihpen Hot Spring, 3-4.vi.1992, H. M. Lin (NSMT); 1♂ 4♀, Fushan B. G., 600 m, 3–6.v.2006, H. Kurahashi (NSMT); 1♂ 1♀, Chihpen, 15.XI.1985, K. Kanmiya (NSMT); 1♂ 5♀, Antung, 12.XI.1985, K. Kanmiya (NSMT); 2♀, Tainan, Kuantzling, 26.v.1992, R. Kano (NSMT); 1♀, Nanshanchi, 1.v.2006, H. Kurahashi (NSMT); 5♀, Liuknei, 12.VII.1985, S. Shinonaga (NSMT); 1♂ 3♀, Kenting Park, 18-19.XI.1985, K. Kanmiya, R. Kano &amp; H. M. Lin (NSMT); 2♂ 1♀, Chihpen, 15.XI.1985, K. Kanmiya, R. Kano &amp; H. M. Lin (NSMT); 2♂ 3♀, Santimen, 13.VII.1985, S. Shinonaga (NSMT); 1♀, Kuan-zu-ling, 250m, 6.IV.1965, R. Kano (NSMT); 1♀, Chiai, 7.IV.1965, C. M. Yoshimoto &amp; B. D. Parkins (NSMT); 2♂ 8♀, Antung, 12.XI.1985, K. Kanmiya, R. Kano &amp; H. M. Lin (NSMT).</p></tp:treatment-sec></tp:taxon-treatment>
