# Supplementary material for: Keys to the blow flies of Taiwan, with a checklist of recorded species and the description of a new species of Paradichosia Senior-White (Diptera, Calliphoridae)
Source: Zookeys. 2014 Aug 14;(434):57–109. doi: 10.3897/zookeys.434.7540 (PMC4141167; doi:10.3897/zookeys.434.7540)
Supplement: XML Treatment for Achoetandrus villeneuvi [file zookeys.434.7540-treatment49.xml]

<!DOCTYPE tp:taxon-treatment
  PUBLIC "-//TaxonX//DTD Taxonomic Treatment Publishing DTD v0 20100105//EN" "tax-treatment-NSO.dtd">
<tp:taxon-treatment xmlns:tp="http://www.plazi.org/taxpub"><tp:treatment-meta><kwd-group><label>Taxon classification</label><kwd><named-content content-type="kingdom">Animalia</named-content></kwd><kwd><named-content content-type="order">Diptera</named-content></kwd><kwd><named-content content-type="family">Calliphoridae</named-content></kwd></kwd-group><mixed-citation publication-type="journal"><person-group><name><surname>Yang</surname><given-names>Shih-Tsai</given-names></name><name><surname>Kurahashi</surname><given-names>Hiromu</given-names></name><name><surname>Shiao</surname><given-names>Shiuh-Feng</given-names></name></person-group><article-title>Keys to the blow flies of Taiwan, with a checklist of recorded species and the description of a new species of <italic>Paradichosia</italic> Senior-White (Diptera, Calliphoridae)</article-title><source>Zookeys</source><day>14</day><month>8</month><year>2014</year><volume>2014</volume><issue>434</issue><fpage>57</fpage><lpage>109</lpage><pub-id pub-id-type="doi">10.3897/zookeys.434.7540</pub-id></mixed-citation></tp:treatment-meta><tp:nomenclature><tp:taxon-name>
                                    <tp:taxon-name-part taxon-name-part-type="genus">Achoetandrus</tp:taxon-name-part>
                                    <tp:taxon-name-part taxon-name-part-type="species">villeneuvi</tp:taxon-name-part>
                                </tp:taxon-name><tp:taxon-authority>(Patton, 1922)</tp:taxon-authority></tp:nomenclature><tp:treatment-sec sec-type="Materials"><title>Materials.</title><p>1♂ 5♀, Taitung County, Beinan Township, Jhihben, 209 m, secondary forest, 15.ii.2013, S. T. Yang (NTU); 2♀, Hualien County, Xiulin Township, Fushi, Changuang Temple, 120 m, monsoon rainforest,09.v.2013, S. T. Yang (NTU); 1♀, Hualien County, Wanrong Township, Wanrong, 1000 m, secondary forest, 08.iv.2013, W. H. Lin (NTU); 2♀, Chiayi County, Alishan Township, Shanmei, Tanayiku, 450 m, secondary forest, 24.ii.2013, S. T. Yang (NTU); 4♀, Taitung County, Haiduan Township, <!--PageBreak-->Xiama, 790 m, secondary forest, 30.v.2013, S. T. Yang (NTU); 2♀, Taipei City, Neihu Dist., Daluntou Mt., 352 m, secondary forest, 19.v.2013, S. T. Yang (NTU); 2♂, Luchan, 1,000 m, 24-25.vii.1985, S. Shinonaga (NSMT); 6♂ 2♀, Fushan B. G., 600 m, 3–6.v.2006, H. Kurahashi (NSMT); 2♂ 4♀, Kaohsiung, Shanping, 640 m, 21-30.iv.1988, C. Young, R. Davidson &amp; J. Rawlins (CMNH); 1♂, Taoyuen, Paling, 9-11.vi.1992, R. Kano (NSMT); 1♂ 1♀, Nanshanchi, 1.v.2006, H. Kurahashi (NSMT); 1♂, Ten-chih, 23-04-03 N, 120-45-13 E, 1,550 m, 23.viii.1996, C. W. Young (CMNH).</p></tp:treatment-sec></tp:taxon-treatment>
