# Supplementary material for: Keys to the blow flies of Taiwan, with a checklist of recorded species and the description of a new species of Paradichosia Senior-White (Diptera, Calliphoridae)
Source: Zookeys. 2014 Aug 14;(434):57–109. doi: 10.3897/zookeys.434.7540 (PMC4141167; doi:10.3897/zookeys.434.7540)
Supplement: XML Treatment for Ceylonomyia nigripes [file zookeys.434.7540-treatment50.xml]

<!DOCTYPE tp:taxon-treatment
  PUBLIC "-//TaxonX//DTD Taxonomic Treatment Publishing DTD v0 20100105//EN" "tax-treatment-NSO.dtd">
<tp:taxon-treatment xmlns:tp="http://www.plazi.org/taxpub"><tp:treatment-meta><kwd-group><label>Taxon classification</label><kwd><named-content content-type="kingdom">Animalia</named-content></kwd><kwd><named-content content-type="order">Diptera</named-content></kwd><kwd><named-content content-type="family">Calliphoridae</named-content></kwd></kwd-group><mixed-citation publication-type="journal"><person-group><name><surname>Yang</surname><given-names>Shih-Tsai</given-names></name><name><surname>Kurahashi</surname><given-names>Hiromu</given-names></name><name><surname>Shiao</surname><given-names>Shiuh-Feng</given-names></name></person-group><article-title>Keys to the blow flies of Taiwan, with a checklist of recorded species and the description of a new species of <italic>Paradichosia</italic> Senior-White (Diptera, Calliphoridae)</article-title><source>Zookeys</source><day>14</day><month>8</month><year>2014</year><volume>2014</volume><issue>434</issue><fpage>57</fpage><lpage>109</lpage><pub-id pub-id-type="doi">10.3897/zookeys.434.7540</pub-id></mixed-citation></tp:treatment-meta><tp:nomenclature><label>*</label><tp:taxon-name>
                                    <tp:taxon-name-part taxon-name-part-type="genus">Ceylonomyia</tp:taxon-name-part>
                                    <tp:taxon-name-part taxon-name-part-type="species">nigripes</tp:taxon-name-part>
                                </tp:taxon-name><tp:taxon-authority>(Aubertin, 1932)</tp:taxon-authority></tp:nomenclature><tp:treatment-sec sec-type="Materials"><title>Materials.</title><p>Orchid Is.: 10♂ 16♀, Taitung County, Lanyu Township, Hongtou, Weather Station, 231 m, tropical rainforest, 01.vi.2013, S. T. Yang (NTU); Orchid Is.: 1♂ 1♀, Taitung County, Lanyu Township, Longmen Harbor, 5 m, seashore, 01.vi.2013, S. T. Yang (NTU); Orchid Is.: 1♀, Taitung County, Lanyu Township, Hongtou, 15 m, seashore, 01.vi.2013, S. T. Yang (NTU); 1♀, Hualien County, Xiulin Township, Fushi, Changuang Temple, 120 m, monsoon rainforest, 09.v.2013, S. T. Yang (NTU); 1♀, Kaohsiung City, Jiaxian Dist., Jiaxian, 278 m, secondary forest, 12.v.2013, S. T. Yang (NTU); 1♂, Fenchifu, 20.XI.1985, K. Kanmiya (NSMT); 12♂ 21♀, Kenting Park, 18–19.XI.1985, K. Kanmiya (NSMT); 2♂, Antung, 12.XI.1985, K. Kanmiya (NSMT); LANHSU IS.: 1♂ 1♀, 17–19.VII.1985, S. Shinonaga (NSMT); 1♂ 5♀, Santimen, 13.VII.1985, S. Shinonaga (NSMT); 10♂ 3♀, Liuknei, 12.VII.1985, S. Shinonaga (NSMT); 1♀, Kenting Park, 18–19.xi.1985, K. Kanmiya (NSMT); 3♀, Fushan B. G., 600 m, 3–6.v.2006, H. Kurahashi (NSMT); 1♂, Kaohsiung, Shanping, 640 m, 21–30.iv.1988, C. Young, R. Davidson &amp; J. Rawlins (CMNH); 1♀, Juisui, 10.XI.1985, K. Kanmiya, R. Kano &amp; H. M. Lin (NSMT); 1♀, Juisui, 11.XI.1985, K. Kanmiya (NSMT); 3♂, Kenting Park, 18-19.XI.1985, K. Kanmiya, R. Kano &amp; H. M. Lin (NSMT); 1♀, Kenting Park, 18-19.xi.1985, K. Kanmiya (NSMT).</p></tp:treatment-sec></tp:taxon-treatment>
