# Supplementary material for: Keys to the blow flies of Taiwan, with a checklist of recorded species and the description of a new species of Paradichosia Senior-White (Diptera, Calliphoridae)
Source: Zookeys. 2014 Aug 14;(434):57–109. doi: 10.3897/zookeys.434.7540 (PMC4141167; doi:10.3897/zookeys.434.7540)
Supplement: XML Treatment for Chrysomya megacephala [file zookeys.434.7540-treatment52.xml]

<!DOCTYPE tp:taxon-treatment
  PUBLIC "-//TaxonX//DTD Taxonomic Treatment Publishing DTD v0 20100105//EN" "tax-treatment-NSO.dtd">
<tp:taxon-treatment xmlns:tp="http://www.plazi.org/taxpub"><tp:treatment-meta><kwd-group><label>Taxon classification</label><kwd><named-content content-type="kingdom">Animalia</named-content></kwd><kwd><named-content content-type="order">Diptera</named-content></kwd><kwd><named-content content-type="family">Calliphoridae</named-content></kwd></kwd-group><mixed-citation publication-type="journal"><person-group><name><surname>Yang</surname><given-names>Shih-Tsai</given-names></name><name><surname>Kurahashi</surname><given-names>Hiromu</given-names></name><name><surname>Shiao</surname><given-names>Shiuh-Feng</given-names></name></person-group><article-title>Keys to the blow flies of Taiwan, with a checklist of recorded species and the description of a new species of <italic>Paradichosia</italic> Senior-White (Diptera, Calliphoridae)</article-title><source>Zookeys</source><day>14</day><month>8</month><year>2014</year><volume>2014</volume><issue>434</issue><fpage>57</fpage><lpage>109</lpage><pub-id pub-id-type="doi">10.3897/zookeys.434.7540</pub-id></mixed-citation></tp:treatment-meta><tp:nomenclature><tp:taxon-name>
                                    <tp:taxon-name-part taxon-name-part-type="genus">Chrysomya</tp:taxon-name-part>
                                    <tp:taxon-name-part taxon-name-part-type="species">megacephala</tp:taxon-name-part>
                                </tp:taxon-name><tp:taxon-authority>(Fabricius, 1794)</tp:taxon-authority></tp:nomenclature><tp:treatment-sec sec-type="Materials"><title>Materials.</title><p>65♂ 87♀, Hualien County, Xincheng Township, Qixingtan, Sihba Height, 41 m, grassland, 09.v.2013, S. T. Yang (NTU); 4♂ 6♀, Hualien County, <!--PageBreak-->Xincheng Township, Qixingtan, 14 m, seashore, 09.v.2013, S. T. Yang (NTU); 1♀, Hualien County, Xiulin Township, Taroko, 81 m, canyon, 09.v.2013, S. T. Yang (NTU); 1♀, Hualien County, Guangfu Township, 143 m, plain,16.ii.2013, S. T. Yang (NTU); 2♂ 20♀, Hualien County, Shoufeng Township, Pinghe, 41 m, plain, 16.ii.2013, S. T. Yang (NTU); 2♂ 5♀, Taipei City, Neihu Dist., Daluntou Mt., 352 m, secondary forest, 19.v.2013, S. T. Yang (NTU); 1♂ 19♀, Taipei City, Da'an Dist., Fuzhoushan Park, 71 m, secondary forest, 17.iii.2013, S. T. Yang (NTU); 1♂ 1♀, Taipei City, Da'an Dist., NTU Agricultural Entomology Building, 12 m, orchard, 22.i.2013, S. T. Yang (NTU); 1♀, New Taipei City, Shimen Dist., Linshan Cape, 4 m, seashore, 21.xii.2012, S. T. Yang (NTU); 12♀, New Taipei City, Shimen Dist., Linshan Cape, 4 m, seashore, 29.xii.2012, S. T. Yang (NTU); 1♂, New Taipei City, Wulai Dist., Hsiaoi Village, Tonghou, 233 m, riverside, 27.xii.2012, S. T. Yang (NTU); 1♀, New Taipei City, Xindian Dist., Zhitan Dam, 57 m, riverside, 27.xii.2012, S. T. Yang (NTU); 1♂ 20♀, Taitung County, Luye Township, Ruiyuan, 198 m, farmland, 30.v.2013, S. T. Yang (NTU); 1♀, Taitung County, Beinan Township, Jhihben, 209 m, secondary forest, 15.ii.2013, S. T. Yang (NTU); 3♂ 31♀, Taitung County, Dawu Township, Dawu, 85 m, secondary forest, 18.iv.2013, S. T. Yang (NTU); 7♂ 3♀, Taitung County, Haiduan Township, Xiama, 790 m, secondary forest, 30.v.2013, S. T. Yang (NTU); 1♂, Taitung County, Haiduan Township, Xinwulu, 390 m, secondary forest, 30.v.2013, S. T. Yang (NTU); Orchid Is.: 13♂ 59♀, Taitung County, Lanyu Township, Hongtou, Weather Station, 231 m, tropical rainforest, 01.vi.2013, S. T. Yang (NTU); Orchid Is.: 3♂ 18♀, Taitung County, Lanyu Township, Hongtou, 15 m, seashore, 01.vi.2013, S. T. Yang (NTU); Orchid Is.: 2♀, Taitung County, Lanyu Township, Yeyou, 8 m, seashore, 31.v.2013, S. T. Yang (NTU); Orchid Is.: 2♀, Taitung County, Lanyu Township, Longmen Harbor, 5 m, seashore, 01.vi.2013, S. T. Yang (NTU); Mazu, Beigan Is.: 4♂ 2♀, Lienchiang County, Beigan Township, 100 m, seashore, 12.v.2013, Y. C. Yu (NTU); Liuqiu Is.: 6♂ 33♀, Pingtung County, Liuqiu Township, Shanfu, 25 m, seashore, 04.v.2013, S. T. Yang (NTU); Liuqiu Is.: 6♂ 5♀, Pingtung County, Liuqiu Township, Shanfu, 25 m, seashore; eggs collected, 17.v.2013 eclosion, 04.v.2013, S. T. Yang (NTU); Liuqiu Is.: 6♂ 7♀, Pingtung County, Liuqiu Township, Dafu Fishing Port, 8 m, seashore; eggs collected, 17.v.2013 eclosion, 04.v.2013, S. T. Yang (NTU); Liuqiu Is.: 1♂, Pingtung County, Liuqiu Township, Dafu Fishing Port, 8 m, seashore, 04.v.2013, S. T. Yang (NTU); Liuqiu Is.: 1♂ 4♀, Pingtung County, Liuqiu Township, White Lighthouse, 82 m, secondary forest, 04.v.2013, S. T. Yang (NTU); Liuqiu Is.: 2♂ 115♀, Pingtung County, Liuqiu Township, Geban Bay, 10 m, seashore, 04.v.2013, S. T. Yang (NTU); 5♂ 14♀, Pingtung County, Manzhou Township, Qikong Waterfall, 40-125 m, secondary forest, 24.i.2013, S. T. Yang (NTU); 1♂ 16♀, Pingtung County, Sangdimen Township, Sandi Village, 381 m, secondary forest, 02.iv.2013, S. T. Yang (NTU); 3♂ 3♀, Kaohsiung City, Jiaxian Dist., Jiaxian, 278 m, secondary forest, 12.v.2013, S. T. Yang (NTU); 1♂ 2♀, Tainan City, Baihe Dist., Guanziling, Lingding Park, 322 m, secondary forest, 21.iii.2013, S. T. Yang (NTU); 1♂ 2♀, Chiayi County, Alishan Township, Shanmei, Tanayiku, 450 m, secondary forest, 24.ii.2013, <!--PageBreak-->S. T. Yang (NTU); 1♂ 3♀, Yilan County, Toucheng Township, Beiguan, 34 m, seashore, 04.iv.2013, S. T. Yang (NTU); 5♀, Fenchifu, 20.XI.1985, K. Kanmiya (NSMT); 2♂, Santimen, 13.VII.1985, S. Shinonaga (NSMT); 1♂, Hori, 2.VII.1965, T. Shirozu (NSMT); 1♂ 1♀, Honbukei, 2.V.1965, T. Shirozu (NSMT); 1♀, Chu-ch'i, 120m, 13.IV.1965, R. Kano (NSMT); 4♂ 5♀, Chichiwanchi, Huanshan, 5-6.XI.1985, K. Kanmiya (NSMT); 1♀, Chihpen, 15.XI.1985, K. Kanmiya (NSMT); 1♀, San Palin, 1,100m, 25.X.1985, R. Kano (NSMT); 2♂ 8♀, Antung, 12.XI.1985, K. Kanmiya (NSMT); 2♂, Yangmin-shan, 28.X.1985, K. Kanmiya (NSMT); 2♀, Juisui, 10.XI.1985, K. Kanmiya (NSMT); LAN HSU IS.: 1♂, Yehyin, 7.VII.1971, K. Mizusawa (NSMT); 1♀, Wulai, 4.VII.1985, S. Shinonaga (NSMT); LANHSU IS.: 4♂ 6♀, 17–19.VII.1985, S. Shinonaga (NSMT); 2♂ 2♀, Liuknei, 12.VII.1985, S. Shinonaga (NSMT); 2♂ 2♀, Fenchifu, 1,400m, 8.VII.1985, S. Shinonaga (NSMT); 3♂, Kenting Park, 15.VII.1985, S. Shinonaga (NSMT); 1♂, Taipei, 30.III.1965, R. Kano (NSMT); 2♂, Hohuan-sahn, Tsuifeng, 2,400m, 23–24.VII.1985, S. Shinonaga (NSMT); 1♂ 3♀, Antung, 12.XI.1985, K. Kanmiya (NSMT); 2♂, Kwantyling, 11.VII.1985, S. Shinonaga (NSMT); 1♀, Taihoku, 18.vii.1927, F. C. Hadden (BPBM); 2♀, Taoyuen, Paling, 9-11.vi.1992, R. Kano (NSMT); 3♀, Kenting Park, 1–2.vi.1992, H. M. Lin (NSMT); 1♂ 2♀, Chung-Hsien University, Huei-sun Forest, 21.v.1992, R. Kano (NSMT); 6♂ 18♀, Ten-chih, 23-04-03 N, 120-45-13 E, 1,550 m, 23.viii.1996, C. W. Young (CMNH); 1♂, Kuantzuling, 26.v.1992, R. Kano (NSMT); 5♂ 12♀, Kaohsiung, Shanping, 640 m, 21–30.iv.1988, C. Young, R. Davidson &amp; J. Rawlins (CMNH); 1♀, Taihoku, 18.vii.1927, F. C. Hadden (BPBM); 1♂ 1♀, Fushan B. G., 600 m, 3–6.v.2006, H. Kurahashi (NSMT); 1♂ 1♀, Puli, Nanshahsi, 23–24.v.1992, H. M. Lin (NSMT).</p></tp:treatment-sec></tp:taxon-treatment>
