# Supplementary material for: Keys to the blow flies of Taiwan, with a checklist of recorded species and the description of a new species of Paradichosia Senior-White (Diptera, Calliphoridae)
Source: Zookeys. 2014 Aug 14;(434):57–109. doi: 10.3897/zookeys.434.7540 (PMC4141167; doi:10.3897/zookeys.434.7540)
Supplement: XML Treatment for Chrysomya pinguis [file zookeys.434.7540-treatment53.xml]

<!DOCTYPE tp:taxon-treatment
  PUBLIC "-//TaxonX//DTD Taxonomic Treatment Publishing DTD v0 20100105//EN" "tax-treatment-NSO.dtd">
<tp:taxon-treatment xmlns:tp="http://www.plazi.org/taxpub"><tp:treatment-meta><kwd-group><label>Taxon classification</label><kwd><named-content content-type="kingdom">Animalia</named-content></kwd><kwd><named-content content-type="order">Diptera</named-content></kwd><kwd><named-content content-type="family">Calliphoridae</named-content></kwd></kwd-group><mixed-citation publication-type="journal"><person-group><name><surname>Yang</surname><given-names>Shih-Tsai</given-names></name><name><surname>Kurahashi</surname><given-names>Hiromu</given-names></name><name><surname>Shiao</surname><given-names>Shiuh-Feng</given-names></name></person-group><article-title>Keys to the blow flies of Taiwan, with a checklist of recorded species and the description of a new species of <italic>Paradichosia</italic> Senior-White (Diptera, Calliphoridae)</article-title><source>Zookeys</source><day>14</day><month>8</month><year>2014</year><volume>2014</volume><issue>434</issue><fpage>57</fpage><lpage>109</lpage><pub-id pub-id-type="doi">10.3897/zookeys.434.7540</pub-id></mixed-citation></tp:treatment-meta><tp:nomenclature><tp:taxon-name>
                                    <tp:taxon-name-part taxon-name-part-type="genus">Chrysomya</tp:taxon-name-part>
                                    <tp:taxon-name-part taxon-name-part-type="species">pinguis</tp:taxon-name-part>
                                </tp:taxon-name><tp:taxon-authority>(Walker, 1858)</tp:taxon-authority></tp:nomenclature><tp:treatment-sec sec-type="Materials"><title>Materials.</title><p>1♂ 1♀, Nantou County, Ren'ai Township, Aowanda, 18.v.2013, K. Harusawa (PCKHa); 1♀, Nantou County, Ren'ai Township, Gaofeng, Guantou Mt. (Northeast), 20.v.2013, K. Harusawa (PCKHa); 41♂ 119♀, Taitung County, Beinan Township, Jhihben, 209 m, secondary forest, 15.ii.2013, S. T. Yang (NTU); 2♂ 18♀, Taitung County, Haiduan Township, Xiama, 790 m, secondary forest, 30.v.2013, S. T. Yang (NTU); 1♀, New Taipei City, Gongliao Dist., Santiago Cape, 97 m, bushes, 28.ii.2013, S. T. Yang (NTU); 1♂ 7♀, Taipei City, Da'an Dist., Fuzhoushan Park, 71 m, secondary forest, 17.iii.2013, S. T. Yang (NTU); 1♀, Yilan County, Toucheng Township, Beiguan, 34 m, seashore, 04.iv.2013, S. T. Yang (NTU); 1♀, Hualien County, Xiulin Township, Taroko, 81 m, canyon, 09.v.2013, S. T. Yang (NTU); 3♀, Hualien County, Xiulin Township, Fushi, Changuang Temple, 120 m, monsoon rainforest, 09.v.2013, S. T. Yang (NTU); Mazu, Beigan Is.: 1♂, Lienchiang County, Beigan Township, 100 m, seashore, 12.v.2013, Y. C. Yu (NTU); 3♀, New Taipei City, Xindian Dist., Qingtan, Sishifen, 419 m, secondary forest, 07.ii.2013, S. T. Yang (NTU); 44♂ 44♀, Taipei City, Neihu Dist., <!--PageBreak-->Daluntou Mt., 352 m, secondary forest, 19.v.2013, S. T. Yang (NTU); 1♂, Pingtung County, Manzhou Township, Qikong Waterfall, 40–125 m, secondary forest, 24.i.2013, S. T. Yang (NTU); 4♀, Pingtung County, Shizi Township, Shuangliu, 189-300 m, secondary forest, 11.v.2013, S. T. Yang (NTU); 27♂ 24♀, Nantou County, Ren'ai Township, Meifeng Farm, 2100 m, secondary forest; eggs collected, 23.i.2013 eclosion, 28.viii.2011, Y. J. Liu (NTU); 9♂ 19♀, Nantou County, Lugu Township, Xitou, 1156 m, secondary forest, 08.iii.2013, S. T. Yang (NTU); 1♂ 5♀, Nantou County, Ren'ai Township, Songgang, 2049 m, secondary forest, 16.iv.2013, S. T. Yang (NTU); 2♀, New Taipei City, Wugu Dist., Guanyin Mt., Yinghan Peak, 359-611 m, secondary forest, 30.iv.2013, S. T. Yang (NTU); 4♂ 9♀, Taichung City, Heping Dist., Huanshan Tribe, Ssuchiehlan Stream, 1832 m, riverbed; larvae collected, 09.ii.2013 eclosion, 26.i.2013, S. T. Yang (NTU); 39♂ 94♀, New Taipei City, Wulai Dist., Xinxian Village, 219 m, riverside, 16.iii.2013, S. T. Yang (NTU); 3♂ 16♀, Taipei City, Wenshan Dist., Saint's Alp, 144 m, secondary forest, 21.xii.2012, S. T. Yang (NTU); 5♂ 1♀, Yilan County, Toucheng Township, Yingzi Mt., 936 m, bush, 27.v.2013, S. T. Yang (NTU); 4♀, Chiayi County, Alishan Township, Shanmei, Tanayiku, 450 m, secondary forest, 24.ii.2013, S. T. Yang (NTU); 1♀, New Taipei City, Shimen Dist., Linshan Cape, 20 m, seashore, 21.xii.2012, S. T. Yang (NTU); 7♂ 12♀, New Taipei City, Wulai Dist., Hsiaoi Village, Tonghou, 233 m, riverside, 27.xii.2012, S. T. Yang (NTU); 4♀, New Taipei City, Xindian Dist., Zhitan Dam, 57 m, riverside, 27.xii.2012, S. T. Yang (NTU); 1♀, New Taipei City, Wulai Dist., Zhongzhi, 109 m, riverside, 27.xii.2012, S. T. Yang (NTU); 2♂ 6♀, New Taipei City, Ruifang Dist., Jinguashih, Chahu Mt., 343 m, bush, 01.ii.2013, S. T. Yang (NTU); 1♂ 11♀, New Taipei City, Ruifang Dist., Jinguashih, Chahu Mt., 416 m, bush, 01.ii.2013, S. T. Yang (NTU); 1♀, New Taipei City, Ruifang Dist., Jinguashih, 360 m, house, 05.ii.2013, T. H. Wu (NTU); 1♂, San Palin, 1,100m, 25.X.1985, R. Kano (NSMT); 3♂ 2♀, Lalashan, Taoyuen, 12.vi.1992, H. M. Lin (NSMT); 2♀, Chihpen, 15.XI.1985, K. Kanmiya, R. Kano &amp; H. M. Lin (NSMT); 6♂ 5♀, Huanshan, Chichiawanchi, 5-6.XI.1985, K. Kanmiya, R. Kano &amp; H. M. Lin (NSMT); 1♂, Lafu, 350m, 27.X.1985, R. Kano (NSMT); 2♂ 7♀, Fenchifu, 20.XI.1985, K. Kanmiya, R. Kano &amp; H. M. Lin (NSMT); 2♂ 6♀, Lala shan, 1,400-1,600m, 25–26.X.1985, R. Kano &amp; H. M. Lin (NSMT); 2♂, Antung, 12.XI.1985, K. Kanmiya, R. Kano &amp; H. M. Lin (NSMT); 3♂ 2♀, Hohuan-shan, Yuankang, 2,700m, 23.VII.1985, S. Shinonaga (NSMT); 2♀, Chiapaotai, 4.XI.1985, K. Kanmiya, R. Kano &amp; H. M. Lin (NSMT); 1♂ 1♀, Mt. Yang-ming Shan, 450m, 28.III.1965, R. Kano (NSMT); 1♂ 1♀, Lushan, 1,000m, 24–25.VII.1985, S. Shinonaga (NSMT); 1♀, Taichung, Pilushi, 2,200 m, 22-23.v.1988, R. Davidson, C. Young &amp; J. Rawlins (CMNH); 4♀, Taitung, Chihpen Hot Spring, 3–4.vi.1992, H. M. Lin (NSMT); 4♂ 3♀, Taoyuen, Paling, 9-11.vi.1992, R. Kano (NSMT); 8♂ 4♀, Puli, Nanshanhsi, 23–24.v.1992, N. M. Lin (NSMT); 1♂ 5♀, Chung-Hsien University, Huei-sun Forest, 21.v.1992, R. Kano (NSMT); 1♂ 1♀, Alishan, 2,400m, 9-10.VII.1985, S. Shinonaga (NSMT); 4♂ 4♀, <!--PageBreak-->Mt. Alishan, 28–29.v.1992, R. Kano (NSMT); 22♂ 33♀, Kaohsiung, Shanping, 640 m, 21–30.iv.1988, C. Young, R. Davidson &amp; J. Rawlins (CMNH); 2♂, Wulai, Taipei, 15.vi.1992, R. Kano (NSMT); 1♂, Anmashan, 2,230 m, 30.iv.–4.v.1990, A. Smetana (CMNH); 3♂ 7♀, Nanshanchi, 1.v.2006, H. Kurahashi (NSMT); 3♂ 7♀, nr Huanshan, 2.v.2006, H. Kurahashi (NSMT); 2♂ 3♀, Ten-chih, 23-04-03 N, 120-45-13 E, 1,550 m, 23.viii.1996, C. W. Young (CMNH); 17♂ 21♀, Fushan B. G., 600 m, 3–6.v.2006, H. Kurahashi (NSMT); 18♂ 4♀, Hohuan-sahn, Tsuifeng, 2,400m, 23–24.VII.1985, S. Shinonaga (NSMT).</p></tp:treatment-sec></tp:taxon-treatment>
