# Supplementary material for: Keys to the blow flies of Taiwan, with a checklist of recorded species and the description of a new species of Paradichosia Senior-White (Diptera, Calliphoridae)
Source: Zookeys. 2014 Aug 14;(434):57–109. doi: 10.3897/zookeys.434.7540 (PMC4141167; doi:10.3897/zookeys.434.7540)
Supplement: XML Treatment for Idiella euidielloides [file zookeys.434.7540-treatment56.xml]

<!DOCTYPE tp:taxon-treatment
  PUBLIC "-//TaxonX//DTD Taxonomic Treatment Publishing DTD v0 20100105//EN" "tax-treatment-NSO.dtd">
<tp:taxon-treatment xmlns:tp="http://www.plazi.org/taxpub"><tp:treatment-meta><kwd-group><label>Taxon classification</label><kwd><named-content content-type="kingdom">Animalia</named-content></kwd><kwd><named-content content-type="order">Diptera</named-content></kwd><kwd><named-content content-type="family">Calliphoridae</named-content></kwd></kwd-group><mixed-citation publication-type="journal"><person-group><name><surname>Yang</surname><given-names>Shih-Tsai</given-names></name><name><surname>Kurahashi</surname><given-names>Hiromu</given-names></name><name><surname>Shiao</surname><given-names>Shiuh-Feng</given-names></name></person-group><article-title>Keys to the blow flies of Taiwan, with a checklist of recorded species and the description of a new species of <italic>Paradichosia</italic> Senior-White (Diptera, Calliphoridae)</article-title><source>Zookeys</source><day>14</day><month>8</month><year>2014</year><volume>2014</volume><issue>434</issue><fpage>57</fpage><lpage>109</lpage><pub-id pub-id-type="doi">10.3897/zookeys.434.7540</pub-id></mixed-citation></tp:treatment-meta><tp:nomenclature><tp:taxon-name>
                                    <tp:taxon-name-part taxon-name-part-type="genus">Idiella</tp:taxon-name-part>
                                    <tp:taxon-name-part taxon-name-part-type="species">euidielloides</tp:taxon-name-part>
                                </tp:taxon-name><tp:taxon-authority>Senior-White, 1923</tp:taxon-authority></tp:nomenclature><tp:treatment-sec sec-type="Materials"><title>Materials.</title><p>2♂, Nantou County, Ren'ai Township, Aowanda, 18.v.2013, K. Harusawa (PCKHa); 2♂ 1♀, Nantou County, Ren'ai Township, Gaofeng, Guantou Mt. (Northeast), 20.v.2013, K. Harusawa (PCKHa); 1♀, Chihpen, 15.xi.1985, K. Kanmiya (NSMT); 1♂, Chung-Hsien University, Huei-sun Forest, 21.v.1992, R. Kano (NSMT); 2♂ 4♀, Taoyuen, Paling, 9-11.vi.1992, R. Kano (NSMT); 3♀, Nanshanhsi, nr Puli, 23–24.v.1992, R. Kano &amp; H. M. Lin (NSMT); 1♀, Meifeng, 2,130 m, 10–17.vii.1993, A. Smetana (CMNH); 1♀, Kaohsiung, Ten-chih, 23.04'03"N, 120.45'13"E, 1,550 m, 23.viii.1996, C. W. Young (CMNH); 1♀, Chihpen, 15.xi.1985, K. Kanmiya (NSMT); 8♂ 3♀, Fushan B. G., 600 m, 3-6.v.2006, H. Kurahashi (NSMT); 1♂ 1♀, Chihpen, 15.xi.1985, K. Kanmiya (NSMT); 1♀, Hsitou, 1,000 m, 1.v.2006, H. Kurahashi (NSMT); 3♀, Nanshanchi, 1.v.2006, H. Kurahashi (NSMT).</p><!--PageBreak--></tp:treatment-sec></tp:taxon-treatment>
