# Supplementary material for: Keys to the blow flies of Taiwan, with a checklist of recorded species and the description of a new species of Paradichosia Senior-White (Diptera, Calliphoridae)
Source: Zookeys. 2014 Aug 14;(434):57–109. doi: 10.3897/zookeys.434.7540 (PMC4141167; doi:10.3897/zookeys.434.7540)
Supplement: XML Treatment for Stomorhina veterana [file zookeys.434.7540-treatment63.xml]

<!DOCTYPE tp:taxon-treatment
  PUBLIC "-//TaxonX//DTD Taxonomic Treatment Publishing DTD v0 20100105//EN" "tax-treatment-NSO.dtd">
<tp:taxon-treatment xmlns:tp="http://www.plazi.org/taxpub"><tp:treatment-meta><kwd-group><label>Taxon classification</label><kwd><named-content content-type="kingdom">Animalia</named-content></kwd><kwd><named-content content-type="order">Diptera</named-content></kwd><kwd><named-content content-type="family">Calliphoridae</named-content></kwd></kwd-group><mixed-citation publication-type="journal"><person-group><name><surname>Yang</surname><given-names>Shih-Tsai</given-names></name><name><surname>Kurahashi</surname><given-names>Hiromu</given-names></name><name><surname>Shiao</surname><given-names>Shiuh-Feng</given-names></name></person-group><article-title>Keys to the blow flies of Taiwan, with a checklist of recorded species and the description of a new species of <italic>Paradichosia</italic> Senior-White (Diptera, Calliphoridae)</article-title><source>Zookeys</source><day>14</day><month>8</month><year>2014</year><volume>2014</volume><issue>434</issue><fpage>57</fpage><lpage>109</lpage><pub-id pub-id-type="doi">10.3897/zookeys.434.7540</pub-id></mixed-citation></tp:treatment-meta><tp:nomenclature><tp:taxon-name>
                                    <tp:taxon-name-part taxon-name-part-type="genus">Stomorhina</tp:taxon-name-part>
                                    <tp:taxon-name-part taxon-name-part-type="species">veterana</tp:taxon-name-part>
                                </tp:taxon-name><tp:taxon-authority>Villeneuve, 1927</tp:taxon-authority></tp:nomenclature><tp:treatment-sec sec-type="Materials"><title>Materials.</title><p>1♂, Yingfeng (Gokansan), 19.viii.1980, K. Hara (NSMT); 1♀, Alishan-Yushan, 2,600-2,700 m, 31.x.1985, M. Iwasa (NSMT); 1♀, Hohuan-shan, Tsuifeng, 2,400 m, 23-24.vii.1985, S. Shinonaga (NSMT); 1♀, Hohuan-shan, Kunyan, 2,700 m, 23.vii.1985, S. Shinonaga (NSMT); 7♀, Meifeng, 2,130 m, 10-17.vii.1993, A. Smetana (CMNH); 1♂, Fenchihu, 4.iv.1965, R. Kano (NSMT); 1♀, Ten-chin, 23.04'03"N 120.45'13"E, 1,550 m, 23.viii.1996, C. W. Young (CMNH); 1♀, Tattaka, 10.iv.1965, T. Saigusa (NSMT); 1♂, Mt. Yui-shan, 2,700-3,500 m, 6-7.vii.1985, S. Shinonaga (NSMT); 1♀, Mt. Yui-shan, 2,700-3,500m, 6-7.VII.1985, S. Shinonaga (NSMT); 1♀, Hohuan-shan, Yuankang, 2,700m, 23.VII.1985, S. Shinonaga (NSMT); 12♀, Hohuan-shan, Tsuifeng, 2,400m, 23-24.VII.1985, S. Shinonaga (NSMT); 1♂, Fenchihu, 12.IV.1965, R. Kano (NSMT); 1♂ 1♀, Tatachia-anpu, 31.x.1985, K. Kanmiya (NSMT); 1♂, Tatachiaanpu-Paiyunshanchuan, 6.vii.1985, H. Shima (NSMT); 1♀, Alishan-Yushan, 2,600-2,700 m, 31.x.1985, M. Iwasa (NSMT); 1♀, Alishan-Yushan, 2,600-2,700 m, 31.x.1985, M. Iwasa (NSMT).</p></tp:treatment-sec></tp:taxon-treatment>
